# Supplementary material for: Eukaryotic genomes may exhibit up to 10 generic classes of gene promoters
Source: BMC Genomics. 2012 Sep 28;13:512. doi: 10.1186/1471-2164-13-512 (PMC3549790; doi:10.1186/1471-2164-13-512)
Supplement: Additional file 2 — Organism-specific data. Comparative analysis undertaken for 20,586 promoters from Arabidopsis thaliana, Drosophila melanogaster, Homo sapiens and Oryza sativa. [file 1471-2164-13-512-S2.xls]

## Sheet: Neural Network Results
	Training 1								Training 2
															Abbreviations
Table 1								Table 2							HS = Homo sapiens
Pattern	HS	DM	OS	AT	Mean			Pattern	HS	DM	OS	AT	Mean		DM = Drosophila melanogaster
AT based	390	1158	1283	1470	4301			AT based	385	1198	1238	1504	4325		OS = Oryza sativa
CG based	3686	20	662	6	4374			CG based	4567	36	1008	79	5690		AT = Arabidopsis thaliana
AT spike	372	212	353	676	1613			AT spike	568	204	797	1090	2659
CG spike	1140	174	995	349	2658			CG spike	1420	99	1433	244	3196		Legend
AT less	35	0	11	0	46			AT less	382	34	148	93	657		Table 1	Training 1 results. The number of promoter patterns found by PromNN for each class of promoters.
CG less	236	54	1082	244	1616			CG less	39	30	488	97	654		Table 2	Training 2 results. The number of promoter patterns found by PromNN for each class of promoters.
ATCG compact	325	92	396	625	1438			ATCG compact	10	1	28	17	56		Table 3	Training 1 - percentage conversion. To convert the number of patterns from each class into percentages we used the formula: (100/Total Promoters) × Promoter type.
ATCG balanced	2134	201	1744	120	4199			ATCG balanced	971	300	1227	311	2809		Table 4	Training 2 - percentage conversion. To convert the number of patterns from each class into percentages we used the formula: (100/Total Promoters) × Promoter type.
ATCG less	176	6	103	1	286			ATCG less	9	0	11	0	20		Table 5	Training 1 - average frequencies. Light yellow color shows the average frequencies of each promoter class from all organisms in training 1.
ATCG middle	18	5	20	12	55			ATCG middle	161	20	271	68	520		Table 6	Training 2 - average frequencies. Light yellow color shows the average frequencies of each promoter class from all organisms in training 2.
	8512	1922	6649	3503					8512	1922	6649	3503			Table 7	Training 1 and training 2 average frequencies. Pale green column shows the average frequency between training 1 and training 2.
															Table 8	Average frequency between species. The table is used to generate Fig. 2b which is showing the average preference of promoter classes between species.
Table 4								Table 4							Table 9	Promoter frequencies in each species. Intermediate table used to calculate the average promoter frequencies between training 1 and 2 for each species.
Pattern	HS	DM	OS	AT	Mean			Pattern	HS	DM	OS	AT	Mean		Table 10	Average promoter frequencies between species. The purpose of this table is to generate Fig. 2c which is showing the frequency of promoter classes in each species.
AT based	4.58177	60.2497	19.2961	41.964	31.5229			AT based	4.52303	62.3309	18.6193	42.9346	32.102		Table 11	Standard deviation. Light rose columns show the standard deviation values between training 1 and training 2 data.
CG based	43.3036	1.04058	9.95638	0.171282	13.618			CG based	53.6537	1.87305	15.1602	2.25521	18.2355		Table 12	Neural network estimation. The purpose of this table is to generate Fig. 2d which is showing some neural network differences between training 1 and 2.
AT spike	4.3703	11.0302	5.30907	19.2977	10.0018			AT spike	6.67293	10.6139	11.9868	31.1162	15.0975		Table 13	Promoter class frequency in each species. The table is used to generate Fig. 2a which is highlighting the proportion of promoter classes in each species.
CG spike	13.3929	9.05307	14.9647	9.96289	11.8434			CG spike	16.6823	5.15088	21.5521	6.96546	12.5877
AT less	0.411184	0	0.165438	0	0.144156			AT less	4.48778	1.76899	2.2259	2.65487	2.78438					Training 1
CG less	2.77256	2.80957	16.2731	6.96546	7.20518			CG less	0.458177	1.56087	7.33945	2.76906	3.03189
ATCG compact	3.81814	4.78668	5.95578	17.8418	8.10061			ATCG compact	0.117481	0.0520291	0.421116	0.485298	0.268981
ATCG balanced	25.0705	10.4579	26.2295	3.42564	16.2959			ATCG balanced	11.4074	15.6087	18.4539	8.8781	13.587
ATCG less	2.06767	0.312175	1.54911	0.028547	0.989374			ATCG less	0.105733	0	0.165438	0	0.0677929
ATCG middle	0.211466	0.260146	0.300797	0.342564	0.278743			ATCG middle	1.89145	1.04058	4.0758	1.94119	2.23726
	100	100	100	100	100				100	100	100	100	100
		Table 5								Table 6
		AT based	31.5229							AT based	32.102
		CG based	13.618							CG based	18.2355
		AT spike	10.0018							AT spike	15.0975
		CG spike	11.8434							CG spike	12.5877
		AT less	0.144156							AT less	2.78438
		CG less	7.20518							CG less	3.03189
		ATCG compact	8.10061							ATCG compact	0.268981
		ATCG balanced	16.2959							ATCG balanced	13.587
		ATCG less	0.989374							ATCG less	0.0677929
		ATCG middle	0.278743							ATCG middle	2.23726
																		Training 2
					Table 7
					Pattern	Train 1	Train 2	Mean				Table 8
					AT based	31.5229	32.102	31.8124				AT based	31.8124
					CG based	13.618	18.2355	15.9267				CG based	15.9267
					AT spike	10.0018	15.0975	12.5496				AT spike	12.5496
					CG spike	11.8434	12.5877	12.2155				CG spike	12.2155
					AT less	0.144156	2.78438	1.46427				AT less	1.46427			Fig. 2b
					CG less	7.20518	3.03189	5.11853				CG less	5.11853
					ATCG compact	8.10061	0.268981	4.1848				ATCG compact	4.1848
					ATCG balanced	16.2959	13.587	14.9415				ATCG balanced	14.9415
					ATCG less	0.989374	0.0677929	0.528583				ATCG less	0.528583
					ATCG middle	0.278743	2.23726	1.258				ATCG middle	1.258
	Table 9
	Pattern	HS			DS			OS			AT
		Mean	Train 1	Train 2	Mean	Train 1	Train 2	Mean	Train 1	Train 2	Mean	Train 1	Train 2
	AT based	4.5524	4.58177	4.52303	61.2903	60.2497	62.3309	18.9577	19.2961	18.6193	42.4493	41.964	42.9346
	CG based	48.4786	43.3036	53.6537	1.45682	1.04058	1.87305	12.5583	9.95638	15.1602	1.21325	0.171282	2.25521
	AT spike	5.52162	4.3703	6.67293	10.8221	11.0302	10.6139	8.64792	5.30907	11.9868	25.207	19.2977	31.1162
	CG spike	15.0376	13.3929	16.6823	7.10198	9.05307	5.15088	18.2584	14.9647	21.5521	8.46417	9.96289	6.96546
	AT less	2.44948	0.411184	4.48778	0.884495	0	1.76899	1.19567	0.165438	2.2259	1.32743	0	2.65487
	CG less	1.61537	2.77256	0.458177	2.18522	2.80957	1.56087	11.8063	16.2731	7.33945	4.86726	6.96546	2.76906			Fig. 2c
	ATCG compact	1.96781	3.81814	0.117481	2.41935	4.78668	0.0520291	3.18845	5.95578	0.421116	9.16357	17.8418	0.485298
	ATCG balanced	18.239	25.0705	11.4074	13.0333	10.4579	15.6087	22.3417	26.2295	18.4539	6.15187	3.42564	8.8781
	ATCG less	1.0867	2.06767	0.105733	0.156087	0.312175	0	0.857272	1.54911	0.165438	0.0142735	0.028547	0
	ATCG middle	1.05146	0.211466	1.89145	0.650364	0.260146	1.04058	2.1883	0.300797	4.0758	1.14188	0.342564	1.94119
	Table 10
		Homo sapiens			Drosophila melanogaster			Oryza sativa			Arabidopsis thaliana
	AT based	4.5524			61.2903			18.9577			42.4493
	CG based	48.4786			1.45682			12.5583			1.21325
	AT spike	5.52162			10.8221			8.64792			25.207
	CG spike	15.0376			7.10198			18.2584			8.46417
	AT less	2.44948			0.884495			1.19567			1.32743
	CG less	1.61537			2.18522			11.8063			4.86726
	ATCG compact	1.96781			2.41935			3.18845			9.16357
	ATCG balanced	18.239			13.0333			22.3417			6.15187
	ATCG less	1.0867			0.156087			0.857272			0.0142735
	ATCG middle	1.05146			0.650364			2.1883			1.14188
	Table 11
	Pattern	HS			DS			OS			AT
		SD	Train 1	Train 2	SD	Train 1	Train 2	SD	Train 1	Train 2	SD	Train 1	Train 2
	AT based	0.0415359	4.58177	4.52303	1.47161	60.2497	62.3309	0.478565	19.2961	18.6193	0.686315	41.964	42.9346
	CG based	7.31862	43.3036	53.6537	0.588642	1.04058	1.87305	3.67964	9.95638	15.1602	1.47356	0.171282	2.25521
	AT spike	1.62821	4.3703	6.67293	0.294321	11.0302	10.6139	4.72184	5.30907	11.9868	8.3569	19.2977	31.1162
	CG spike	2.32601	13.3929	16.6823	2.75926	9.05307	5.15088	4.65804	14.9647	21.5521	2.1195	9.96289	6.96546
	AT less	2.88259	0.411184	4.48778	1.25087	0	1.76899	1.45697	0.165438	2.2259	1.87727	0	2.65487
	CG less	1.63651	2.77256	0.458177	0.882964	2.80957	1.56087	6.31706	16.2731	7.33945	2.96731	6.96546	2.76906
	ATCG compact	2.61676	3.81814	0.117481	3.3479	4.78668	0.0520291	3.9136	5.95578	0.421116	12.2729	17.8418	0.485298
	ATCG balanced	9.66125	25.0705	11.4074	3.64223	10.4579	15.6087	5.49818	26.2295	18.4539	3.85548	3.42564	8.8781
	ATCG less	1.3873	2.06767	0.105733	0.220741	0.312175	0	0.9784	1.54911	0.165438	0.0201857	0.028547	0
	ATCG middle	1.18793	0.211466	1.89145	0.551852	0.260146	1.04058	2.66933	0.300797	4.0758	1.1304	0.342564	1.94119
																Fig. 2d
	Table 12
		HS	DS	OS	AT
	AT based	0.0415359	1.47161	0.478565	0.686315
	CG based	7.31862	0.588642	3.67964	1.47356
	AT spike	1.62821	0.294321	4.72184	8.3569
	CG spike	2.32601	2.75926	4.65804	2.1195
	AT less	2.88259	1.25087	1.45697	1.87727
	CG less	1.63651	0.882964	6.31706	2.96731
	ATCG compact	2.61676	3.3479	3.9136	12.2729
	ATCG balanced	9.66125	3.64223	5.49818	3.85548
	ATCG less	1.3873	0.220741	0.9784	0.0201857
	ATCG middle	1.18793	0.551852	2.66933	1.1304
	Table 13															Fig. 2a
		Homo sapiens	Drosophila melanogaster	Oryza sativa	Arabidopsis thaliana
	AT based	4.5524	61.2903	18.9577	42.4493
	CG based	48.4786	1.45682	12.5583	1.21325
	AT spike	5.52162	10.8221	8.64792	25.207
	CG spike	15.0376	7.10198	18.2584	8.46417
	AT less	2.44948	0.884495	1.19567	1.32743
	CG less	1.61537	2.18522	11.8063	4.86726
	ATCG compact	1.96781	2.41935	3.18845	9.16357
	ATCG balanced	18.239	13.0333	22.3417	6.15187
	ATCG less	1.0867	0.156087	0.857272	0.0142735
	ATCG middle	1.05146	0.650364	2.1883	1.14188

## Sheet: TATA-containing and TATA-less 
	TATA-containing and TATA-less correlations
	Legend
	Table 14A-F	Promoter samples 1-3. Observations were made on three separate samples of 265 random promoters (795 in total) from a collection of 8512 Homo sapiens promoters (Supplementary Data 8). TATA-containing and TATA-less results for each class were determined through PromKappa (Supplementary Data 7).
	Table 14D-F	Percentage conversion. TATA-containing and TATA-less observations for each class are converted into percentages.
	Table 15A,B	Average between samples. TATA-containing and TATA-less averages are made between samples for each class.
	Table 15C	Main results. TATA-containing and TATA-less correlations are shown for each class. Furthermore, the sum of TATA-containing and TATA-less promoters from each class is consistent with PromNN main results.
			Table 14A					Table 14D
			Pattern	Homo sapiens				Pattern	Homo sapiens
				TATA-containing	TATA-less				TATA-containing	TATA-less
			AT based	9	0			AT based	3.39623	0
			CG based	14	90			CG based	5.28302	33.9623
			AT spike	11	5			AT spike	4.15094	1.88679
Sample 1			CG spike	6	4			CG spike	2.26415	1.50943
			AT less	11	9			AT less	4.15094	3.39623
			CG less	0	3			CG less	0	1.13208
			ATCG compact	19	10			ATCG compact	7.16981	3.77358
			ATCG balanced	28	18			ATCG balanced	10.566	6.79245
			ATCG less	0	4			ATCG less	0	1.50943
			ATCG middle	17	7			ATCG middle	6.41509	2.64151
				115	150	265			43.3962	56.6038	100
			Table 14B					Table 14E
			Pattern	Homo sapiens				Pattern	Homo sapiens
				TATA-containing	TATA-less				TATA-containing	TATA-less
			AT based	20	3			AT based	7.54717	1.13208
			CG based	16	88			CG based	6.03774	33.2075
			AT spike	8	13			AT spike	3.01887	4.90566
Sample 2			CG spike	1	6			CG spike	0.377358	2.26415
			AT less	9	11			AT less	3.39623	4.15094
			CG less	2	0			CG less	0.754717	0
			ATCG compact	15	9			ATCG compact	5.66038	3.39623
			ATCG balanced	27	13			ATCG balanced	10.1887	4.90566
			ATCG less	2	2			ATCG less	0.754717	0.754717
			ATCG middle	15	5			ATCG middle	5.66038	1.88679
				115	150	265			43.3962	56.6038	100
			Table 14C					Table 14F
			Pattern	Homo sapiens				Pattern	Homo sapiens
				TATA-containing	TATA-less				TATA-containing	TATA-less
			AT based	22	3			AT based	8.30189	1.13208
			CG based	12	114			CG based	4.5283	43.0189
Sample 3			AT spike	5	8			AT spike	1.88679	3.01887
			CG spike	5	4			CG spike	1.88679	1.50943
			AT less	8	5			AT less	3.01887	1.88679
			CG less	0	0			CG less	0	0
			ATCG compact	15	9			ATCG compact	5.66038	3.39623
			ATCG balanced	23	12			ATCG balanced	8.67925	4.5283
			ATCG less	0	3			ATCG less	0	1.13208
			ATCG middle	11	6			ATCG middle	4.15094	2.26415
				101	164	265			38.1132	61.8868	100
		Table 15A
		TATA-containing
		Pattern	Sample 1 (%)	Sample 2 (%)	Sample 3 (%)	Mean		Table 15C
		AT based	3.39623	7.54717	8.30189	6.41509		Pattern	TATA-containing (%)	TATA-less (%)	Sampling results	NN results	STDEV
		CG based	5.28302	6.03774	4.5283	5.28302		AT based	6.41509	0.754717	7.16981	4.5524	1.85079
		AT spike	4.15094	3.01887	1.88679	3.01887		CG based	5.28302	36.7296	42.0126	48.4786	4.57218
		CG spike	2.26415	0.377358	1.88679	1.50943		AT spike	3.01887	3.27044	6.28931	5.52162	0.54284
		AT less	4.15094	3.39623	3.01887	3.52201		CG spike	1.50943	1.76101	3.27044	15.0376	8.32063
		CG less	0	0.754717	0	0.251572		AT less	3.52201	3.14465	6.66667	2.44948	2.982
		ATCG compact	7.16981	5.66038	5.66038	6.16352		CG less	0.251572	0.377358	0.628931	1.61537	0.697515
		ATCG balanced	10.566	10.1887	8.67925	9.81132		ATCG compact	6.16352	3.52201	9.68553	1.96781	5.45726
		ATCG less	0	0.754717	0	0.251572		ATCG balanced	9.81132	5.40881	15.2201	18.239	2.13464
		ATCG middle	6.41509	5.66038	4.15094	5.40881		ATCG less	0.251572	1.13208	1.38365	1.0867	0.209973
						41.6352		ATCG middle	5.40881	2.26415	7.67296	1.05146	4.68211
		Table 15B							41.6352	58.3648
		TATA-less
		Pattern	Sample 1 (%)	Sample 2 (%)	Sample 3 (%)	Mean
		AT based	0	1.13208	1.13208	0.754717
		CG based	33.9623	33.2075	43.0189	36.7296		Fig. 5
		AT spike	1.88679	4.90566	3.01887	3.27044
		CG spike	1.50943	2.26415	1.50943	1.76101
		AT less	3.39623	4.15094	1.88679	3.14465
		CG less	1.13208	0	0	0.377358
		ATCG compact	3.77358	3.39623	3.39623	3.52201
		ATCG balanced	6.79245	4.90566	4.5283	5.40881
		ATCG less	1.50943	0.754717	1.13208	1.13208
		ATCG middle	2.64151	1.88679	2.26415	2.26415
						58.3648

## Sheet: Manuscript figures
Fig. 2a
Fig. 2b
Fig. 5
