# Supplementary material for: Eukaryotic genomes may exhibit up to 10 generic classes of gene promoters
Source: BMC Genomics. 2012 Sep 28;13:512. doi: 10.1186/1471-2164-13-512 (PMC3549790; doi:10.1186/1471-2164-13-512)
Supplement: Additional file 4 — Tissue-specific data. Promoter analysis in Homo sapiens, based on tissuespecific gene expression profiles. [file 1471-2164-13-512-S4.xls]

## Sheet: Brute data from PromNN
Table 1
No	Tissue	Total genes	Promoter found						Legend
									Table 1	List of tissue-specific genes. Light yellow column shows the list of genes (redundancy removed) from TiGER database (Tissue-Specific Gene Expression and Regulation). Light violet column shows the number of genes in TIGER database which were found in the Eukaryotic Promoter Database.
1	Bladder	184	90						Table 2	Training 1 results. The number of promoter patterns found by PromNN in each tissue (Training 1).
2	Blood	385	166						Table 3	Training 1 - percentage conversion. To convert the number of patterns from each class into percentages we used the formula: (100/Total Promoters) × Promoter type.
3	Bone	103	54						Table 4	Training 2 results. The number of promoter patterns found by PromNN in each tissue (Training 2).
4	Bone marrow	248	123						Table 5	Training 2 - percentage conversion. To convert the number of patterns from each class into percentages we used the formula: (100/Total Promoters) × Promoter type.
5	Brain	238	63						Table 6	Intermediary results. Pale green columns show the average promoter frequency between training 1 and training 2 in each tissue.
6	Cervix	207	89						Table 7	Main results. Tissue-distribution frequencies for 2,369 human promoters (data used for Fig. 4a,b).
7	Colon	197	63						Table 8 - 17	Promoter frequency and tissue order. For each class of promoters, tissue names are arranged in descending order according to their promoter percentages.
8	Eye	231	46						Table 18	Promoter class - frequency range. Dark green rows show the minimum and maximum values for each promoter class.
9	Heart	220	93						Table 19 - 63	Comparisons made between all promoter classes. This series of comparisons show the behavior and the relationships of these promoters in each tissue.
10	Kidney	360	150
11	Larynx	276	112
12	Liver	298	148
13	Lung	126	19						Legend
14	Lymph node	356	140						Figure 7a	Tissue-distribution frequencies for 2,369 human promoters. Distribution of 30 tissues for each class of promoters.
15	Mammary gland	129	36						Figure 7b	Tissue-distribution frequencies for 2,369 human promoters. Distribution of 10 promoter classes in each tissue.
16	Muscle	247	97						Figure 10a-j	Promoter frequency and tissue order. Bar colors are according to those from Fig 4b and are arranged in descending order by their promoter percentages.
17	Ovary	139	49						Figure 11	Promoter class - frequency range. Dark blue bars show that CG based, AT spike, CG spike, AT less, ATCG compact and ATCG balanced promoters are represented in all tissues.
18	Pancreas	179	54						Figure 12a-as	Comparisons made between all classes of promoters. Comparisons made between promoter classes reveal a complementarity between their promoter patterns whereas some other classes of promoters have been observed to occur in competition.
19	Peripheral nervous system	96	34
20	Placenta	271	81
21	Prostate	145	44
22	Skin	150	46
23	Small intestine	99	52
24	Soft tissue	126	67
25	Spleen	136	61
26	Stomach	206	75
27	Testis	715	118
28	Thymus	77	44
29	Tongue	342	146
30	Uterus	48	9
		6534	2369
Table 2															Table 3
Training 1															Training 1
No	Tissue	1	2	3	4	5	6	7	8	9	10	No genes			Tissue	1	2	3	4	5	6	7	8	9	10	SUM
		AT based	CG based	AT spike	CG spike	AT less	CG less	ATCG compact	ATCG balanced	ATCG less	ATCG middle	SUM				AT based	CG based	AT spike	CG spike	AT less	CG less	ATCG compact	ATCG balanced	ATCG less	ATCG middle
1	Bladder	6	35	2	15	8	0	1	22	0	0	89			Bladder	6.74157	39.3258	2.24719	16.8539	8.98876	0	1.1236	24.7191	0	0	100
2	Blood	15	65	16	27	18	1	3	20	0	0	165			Blood	9.09091	39.3939	9.69697	16.3636	10.9091	0.606061	1.81818	12.1212	0	0	100
3	Bone	2	25	6	9	5	0	0	6	0	0	53			Bone	3.77358	47.1698	11.3208	16.9811	9.43396	0	0	11.3208	0	0	100
4	Bone marrow	8	46	8	22	10	1	1	26	0	0	122			Bone marrow	6.55738	37.7049	6.55738	18.0328	8.19672	0.819672	0.819672	21.3115	0	0	100
5	Brain	6	22	3	14	7	1	1	8	0	0	62			Brain	9.67742	35.4839	4.83871	22.5806	11.2903	1.6129	1.6129	12.9032	0	0	100
6	Cervix	3	54	3	9	14	0	1	4	0	0	88			Cervix	3.40909	61.3636	3.40909	10.2273	15.9091	0	1.13636	4.54545	0	0	100
7	Colon	3	26	4	12	5	0	1	11	0	0	62			Colon	4.83871	41.9355	6.45161	19.3548	8.06452	0	1.6129	17.7419	0	0	100
8	Eye	1	16	6	13	4	0	0	5	0	0	45			Eye	2.22222	35.5556	13.3333	28.8889	8.88889	0	0	11.1111	0	0	100
9	Heart	13	26	6	16	10	0	3	18	0	0	92			Heart	14.1304	28.2609	6.52174	17.3913	10.8696	0	3.26087	19.5652	0	0	100
10	Kidney	19	45	15	21	10	0	2	37	0	0	149			Kidney	12.7517	30.2013	10.0671	14.094	6.71141	0	1.34228	24.8322	0	0	100
11	Larynx	5	48	6	18	9	0	1	24	0	0	111			Larynx	4.5045	43.2432	5.40541	16.2162	8.10811	0	0.900901	21.6216	0	0	100
12	Liver	31	37	13	17	13	1	4	30	0	1	147			Liver	21.0884	25.1701	8.84354	11.5646	8.84354	0.680272	2.72109	20.4082	0	0.680272	100
13	Lung	1	5	3	6	2	0	0	1	0	0	18			Lung	5.55556	27.7778	16.6667	33.3333	11.1111	0	0	5.55556	0	0	100
14	Lymph node	16	49	8	25	14	0	1	26	0	0	139			Lymph node	11.5108	35.2518	5.7554	17.9856	10.0719	0	0.719424	18.705	0	0	100
15	Mammary gland	0	18	3	1	4	0	0	9	0	0	35			Mammary gland	0	51.4286	8.57143	2.85714	11.4286	0	0	25.7143	0	0	100
16	Muscle	8	40	2	15	7	0	4	20	0	0	96			Muscle	8.33333	41.6667	2.08333	15.625	7.29167	0	4.16667	20.8333	0	0	100
17	Ovary	2	26	3	4	3	0	1	9	0	0	48			Ovary	4.16667	54.1667	6.25	8.33333	6.25	0	2.08333	18.75	0	0	100
18	Pancreas	4	20	7	9	4	0	1	8	0	0	53			Pancreas	7.54717	37.7358	13.2075	16.9811	7.54717	0	1.88679	15.0943	0	0	100
19	Peripheral nervous system	3	13	1	8	2	0	0	6	0	0	33			Peripheral nervous system	9.09091	39.3939	3.0303	24.2424	6.06061	0	0	18.1818	0	0	100
20	Placenta	7	27	8	13	12	0	1	12	0	0	80			Placenta	8.75	33.75	10	16.25	15	0	1.25	15	0	0	100
21	Prostate	4	16	2	4	5	0	5	7	0	0	43			Prostate	9.30233	37.2093	4.65116	9.30233	11.6279	0	11.6279	16.2791	0	0	100
22	Skin	2	29	2	5	2	0	1	4	0	0	45			Skin	4.44444	64.4444	4.44444	11.1111	4.44444	0	2.22222	8.88889	0	0	100
23	Small intestine	4	24	3	8	6	0	0	6	0	0	51			Small intestine	7.84314	47.0588	5.88235	15.6863	11.7647	0	0	11.7647	0	0	100
24	Soft tissue	7	29	6	8	7	0	1	8	0	0	66			Soft tissue	10.6061	43.9394	9.09091	12.1212	10.6061	0	1.51515	12.1212	0	0	100
25	Spleen	5	24	4	10	6	0	1	10	0	0	60			Spleen	8.33333	40	6.66667	16.6667	10	0	1.66667	16.6667	0	0	100
26	Stomach	6	43	3	8	7	0	1	6	0	0	74			Stomach	8.10811	58.1081	4.05405	10.8108	9.45946	0	1.35135	8.10811	0	0	100
27	Testis	9	49	4	16	7	2	1	29	0	0	117			Testis	7.69231	41.8803	3.4188	13.6752	5.98291	1.7094	0.854701	24.7863	0	0	100
28	Thymus	2	21	2	4	7	0	1	6	0	0	43			Thymus	4.65116	48.8372	4.65116	9.30233	16.2791	0	2.32558	13.9535	0	0	100
29	Tongue	7	70	9	15	20	0	1	23	0	0	145			Tongue	4.82759	48.2759	6.2069	10.3448	13.7931	0	0.689655	15.8621	0	0	100
30	Uterus	1	2	1	1	2	0	0	1	0	0	8			Uterus	12.5	25	12.5	12.5	25	0	0	12.5	0	0	100
Table 4															Table 5
Training 2															Training 2
No	Tissue	1	2	3	4	5	6	7	8	9	10	No genes			Tissue	1	2	3	4	5	6	7	8	9	10	SUM
		AT based	CG based	AT spike	CG spike	AT less	CG less	ATCG compact	ATCG balanced	ATCG less	ATCG middle	SUM				AT based	CG based	AT spike	CG spike	AT less	CG less	ATCG compact	ATCG balanced	ATCG less	ATCG middle
1	Bladder	2	31	16	1	20	10	7	1	0	1	89			Bladder	2.24719	34.8315	17.9775	1.1236	22.4719	11.236	7.86517	1.1236	0	1.1236	100
2	Blood	5	58	32	10	32	8	19	1	0	0	165			Blood	3.0303	35.1515	19.3939	6.06061	19.3939	4.84848	11.5152	0.606061	0	0	100
3	Bone	1	23	9	2	9	3	6	0	0	0	53			Bone	1.88679	43.3962	16.9811	3.77358	16.9811	5.66038	11.3208	0	0	0	100
4	Bone marrow	4	39	24	1	20	15	16	2	0	1	122			Bone marrow	3.27869	31.9672	19.6721	0.819672	16.3934	12.2951	13.1148	1.63934	0	0.819672	100
5	Brain	2	18	17	3	9	7	6	0	0	0	62			Brain	3.22581	29.0323	27.4194	4.83871	14.5161	11.2903	9.67742	0	0	0	100
6	Cervix	1	50	5	2	17	7	4	1	1	0	88			Cervix	1.13636	56.8182	5.68182	2.27273	19.3182	7.95455	4.54545	1.13636	1.13636	0	100
7	Colon	3	22	11	1	12	4	9	0	0	0	62			Colon	4.83871	35.4839	17.7419	1.6129	19.3548	6.45161	14.5161	0	0	0	100
8	Eye	0	17	13	2	5	3	4	0	0	1	45			Eye	0	37.7778	28.8889	4.44444	11.1111	6.66667	8.88889	0	0	2.22222	100
9	Heart	9	26	18	5	13	3	17	1	0	0	92			Heart	9.78261	28.2609	19.5652	5.43478	14.1304	3.26087	18.4783	1.08696	0	0	100
10	Kidney	9	35	32	3	23	15	32	0	0	0	149			Kidney	6.04027	23.4899	21.4765	2.01342	15.4362	10.0671	21.4765	0	0	0	100
11	Larynx	3	45	20	2	21	7	11	1	0	1	111			Larynx	2.7027	40.5405	18.018	1.8018	18.9189	6.30631	9.90991	0.900901	0	0.900901	100
12	Liver	10	31	38	4	19	10	33	1	0	1	147			Liver	6.80272	21.0884	25.8503	2.72109	12.9252	6.80272	22.449	0.680272	0	0.680272	100
13	Lung	0	6	5	0	3	2	2	0	0	0	18			Lung	0	33.3333	27.7778	0	16.6667	11.1111	11.1111	0	0	0	100
14	Lymph node	5	52	24	4	16	10	28	0	0	0	139			Lymph node	3.59712	37.4101	17.2662	2.8777	11.5108	7.19424	20.1439	0	0	0	100
15	Mammary gland	0	15	4	1	7	3	5	0	0	0	35			Mammary gland	0	42.8571	11.4286	2.85714	20	8.57143	14.2857	0	0	0	100
16	Muscle	5	38	12	4	17	2	17	0	0	1	96			Muscle	5.20833	39.5833	12.5	4.16667	17.7083	2.08333	17.7083	0	0	1.04167	100
17	Ovary	0	22	9	2	7	4	4	0	0	0	48			Ovary	0	45.8333	18.75	4.16667	14.5833	8.33333	8.33333	0	0	0	100
18	Pancreas	1	15	15	1	12	5	3	0	0	1	53			Pancreas	1.88679	28.3019	28.3019	1.88679	22.6415	9.43396	5.66038	0	0	1.88679	100
19	Peripheral nervous system	0	10	8	0	6	5	4	0	0	0	33			Peripheral nervous system	0	30.303	24.2424	0	18.1818	15.1515	12.1212	0	0	0	100
20	Placenta	3	25	15	4	16	4	12	0	0	1	80			Placenta	3.75	31.25	18.75	5	20	5	15	0	0	1.25	100
21	Prostate	0	14	11	0	4	5	9	0	0	0	43			Prostate	0	32.5581	25.5814	0	9.30233	11.6279	20.9302	0	0	0	100
22	Skin	2	22	4	0	10	4	3	0	0	0	45			Skin	4.44444	48.8889	8.88889	0	22.2222	8.88889	6.66667	0	0	0	100
23	Small intestine	2	16	7	1	15	3	5	2	0	0	51			Small intestine	3.92157	31.3725	13.7255	1.96078	29.4118	5.88235	9.80392	3.92157	0	0	100
24	Soft tissue	2	26	16	0	12	3	5	0	0	2	66			Soft tissue	3.0303	39.3939	24.2424	0	18.1818	4.54545	7.57576	0	0	3.0303	100
25	Spleen	1	19	12	4	14	0	10	0	0	0	60			Spleen	1.66667	31.6667	20	6.66667	23.3333	0	16.6667	0	0	0	100
26	Stomach	4	35	8	1	15	3	7	1	0	0	74			Stomach	5.40541	47.2973	10.8108	1.35135	20.2703	4.05405	9.45946	1.35135	0	0	100
27	Testis	0	45	16	2	18	16	18	2	0	0	117			Testis	0	38.4615	13.6752	1.7094	15.3846	13.6752	15.3846	1.7094	0	0	100
28	Thymus	1	18	6	0	10	2	6	0	0	0	43			Thymus	2.32558	41.8605	13.9535	0	23.2558	4.65116	13.9535	0	0	0	100
29	Tongue	4	63	18	1	34	12	12	0	1	0	145			Tongue	2.75862	43.4483	12.4138	0.689655	23.4483	8.27586	8.27586	0	0.689655	0	100
30	Uterus	0	2	2	0	2	1	1	0	0	0	8			Uterus	0	25	25	0	25	12.5	12.5	0	0	0	100

## Sheet: Intermediary results
Intermediary results
Table 6
Tissue	1			2			3			4			5			6			7			8			9			10			Sum of obs. freq.
	AT based			CG based			AT spike			CG spike			AT less			CG less			ATCG compact			ATCG balanced			ATCG less			ATCG middle
	Training 1	Training 2	Mean	Training 1	Training 2	Mean	Training 1	Training 2	Mean	Training 1	Training 2	Mean	Training 1	Training 2	Mean	Training 1	Training 2	Mean	Training 1	Training 2	Mean	Training 1	Training 2	Mean	Training 1	Training 2	Mean	Training 1	Training 2	Mean
Bladder	6.74157	2.24719	4.49438	39.3258	34.8315	1.23596	2.24719	17.9775	10.1124	16.8539	1.1236	8.98876	8.98876	22.4719	15.7303	0	11.236	5.61798	1.1236	7.86517	4.49438	24.7191	1.1236	12.9213	0	0	0	0	1.1236	0.561798
Blood	9.09091	3.0303	6.06061	39.3939	35.1515	37.2727	9.69697	19.3939	14.5455	16.3636	6.06061	11.2121	10.9091	19.3939	15.1515	0.606061	4.84848	2.72727	1.81818	11.5152	6.66667	12.1212	0.606061	6.36364	0	0	0	0	0	0
Bone	3.77358	1.88679	2.83019	47.1698	43.3962	45.283	11.3208	16.9811	14.1509	16.9811	3.77358	10.3774	9.43396	16.9811	13.2075	0	5.66038	2.83019	0	11.3208	5.66038	11.3208	0	5.66038	0	0	0	0	0	0
Bone marrow	6.55738	3.27869	4.91803	37.7049	31.9672	34.8361	6.55738	19.6721	13.1148	18.0328	0.819672	9.42623	8.19672	16.3934	12.2951	0.819672	12.2951	6.55738	0.819672	13.1148	6.96721	21.3115	1.63934	11.4754	0	0	0	0	0.819672	0.409836
Brain	9.67742	3.22581	6.45161	35.4839	29.0323	32.2581	4.83871	27.4194	16.129	22.5806	4.83871	13.7097	11.2903	14.5161	12.9032	1.6129	11.2903	6.45161	1.6129	9.67742	5.64516	12.9032	0	6.45161	0	0	0	0	0	0
Cervix	3.40909	1.13636	2.27273	61.3636	56.8182	59.0909	3.40909	5.68182	4.54545	10.2273	2.27273	6.25	15.9091	19.3182	17.6136	0	7.95455	3.97727	1.13636	4.54545	2.84091	4.54545	1.13636	2.84091	0	1.13636	0.568182	0	0	0
Colon	4.83871	4.83871	4.83871	41.9355	35.4839	38.7097	6.45161	17.7419	12.0968	19.3548	1.6129	10.4839	8.06452	19.3548	13.7097	0	6.45161	3.22581	1.6129	14.5161	8.06452	17.7419	0	8.87097	0	0	0	0	0	0
Eye	2.22222	0	1.11111	35.5556	37.7778	36.6667	13.3333	28.8889	21.1111	28.8889	4.44444	16.6667	8.88889	11.1111	10	0	6.66667	3.33333	0	8.88889	4.44444	11.1111	0	5.55556	0	0	0	0	2.22222	1.11111
Heart	14.1304	9.78261	11.9565	28.2609	28.2609	28.2609	6.52174	19.5652	13.0435	17.3913	5.43478	11.413	10.8696	14.1304	12.5	0	3.26087	1.63043	3.26087	18.4783	10.8696	19.5652	1.08696	10.3261	0	0	0	0	0	0
Kidney	12.7517	6.04027	9.39597	30.2013	23.4899	26.8456	10.0671	21.4765	15.7718	14.094	2.01342	8.05369	6.71141	15.4362	11.0738	0	10.0671	5.03356	1.34228	21.4765	11.4094	24.8322	0	12.4161	0	0	0	0	0	0
Larynx	4.5045	2.7027	3.6036	43.2432	40.5405	41.8919	5.40541	18.018	11.7117	16.2162	1.8018	9.00901	8.10811	18.9189	13.5135	0	6.30631	3.15315	0.900901	9.90991	5.40541	21.6216	0.900901	11.2613	0	0	0	0	0.900901	0.45045
Liver	21.0884	6.80272	13.9456	25.1701	21.0884	23.1293	8.84354	25.8503	17.3469	11.5646	2.72109	7.14286	8.84354	12.9252	10.8844	0.680272	6.80272	3.7415	2.72109	22.449	12.585	20.4082	0.680272	10.5442	0	0	0	0.680272	0.680272	0.680272
Lung	5.55556	0	2.77778	27.7778	33.3333	30.5556	16.6667	27.7778	22.2222	33.3333	0	16.6667	11.1111	16.6667	13.8889	0	11.1111	5.55556	0	11.1111	5.55556	5.55556	0	2.77778	0	0	0	0	0	0
Lymph node	11.5108	3.59712	7.55396	35.2518	37.4101	36.3309	5.7554	17.2662	11.5108	17.9856	2.8777	10.4317	10.0719	11.5108	10.7914	0	7.19424	3.59712	0.719424	20.1439	10.4317	18.705	0	9.35252	0	0	0	0	0	0
Mammary gland	0	0	0	51.4286	42.8571	47.1429	8.57143	11.4286	10	2.85714	2.85714	2.85714	11.4286	20	15.7143	0	8.57143	4.28571	0	14.2857	7.14286	25.7143	0	12.8571	0	0	0	0	0	0
Muscle	8.33333	5.20833	6.77083	41.6667	39.5833	40.625	2.08333	12.5	7.29167	15.625	4.16667	9.89583	7.29167	17.7083	12.5	0	2.08333	1.04167	4.16667	17.7083	10.9375	20.8333	0	10.4167	0	0	0	0	1.04167	0.520833
Ovary	4.16667	0	2.08333	54.1667	45.8333	50	6.25	18.75	12.5	8.33333	4.16667	6.25	6.25	14.5833	10.4167	0	8.33333	4.16667	2.08333	8.33333	5.20833	18.75	0	9.375	0	0	0	0	0	0
Pancreas	7.54717	1.88679	4.71698	37.7358	28.3019	33.0189	13.2075	28.3019	20.7547	16.9811	1.88679	9.43396	7.54717	22.6415	15.0943	0	9.43396	4.71698	1.88679	5.66038	3.77358	15.0943	0	7.54717	0	0	0	0	1.88679	0.943396
Peripheral nervous system	9.09091	0	4.54545	39.3939	30.303	34.8485	3.0303	24.2424	13.6364	24.2424	0	12.1212	6.06061	18.1818	12.1212	0	15.1515	7.57576	0	12.1212	6.06061	18.1818	0	9.09091	0	0	0	0	0	0
Placenta	8.75	3.75	6.25	33.75	31.25	32.5	10	18.75	14.375	16.25	5	10.625	15	20	17.5	0	5	2.5	1.25	15	8.125	15	0	7.5	0	0	0	0	1.25	0.625
Prostate	9.30233	0	4.65116	37.2093	32.5581	34.8837	4.65116	25.5814	15.1163	9.30233	0	4.65116	11.6279	9.30233	10.4651	0	11.6279	5.81395	11.6279	20.9302	16.2791	16.2791	0	8.13953	0	0	0	0	0	0
Skin	4.44444	4.44444	4.44444	64.4444	48.8889	56.6667	4.44444	8.88889	6.66667	11.1111	0	5.55556	4.44444	22.2222	13.3333	0	8.88889	4.44444	2.22222	6.66667	4.44444	8.88889	0	4.44444	0	0	0	0	0	0
Small intestine	7.84314	3.92157	5.88235	47.0588	31.3725	39.2157	5.88235	13.7255	9.80392	15.6863	1.96078	8.82353	11.7647	29.4118	20.5882	0	5.88235	2.94118	0	9.80392	4.90196	11.7647	3.92157	7.84314	0	0	0	0	0	0
Soft tissue	10.6061	3.0303	6.81818	43.9394	39.3939	41.6667	9.09091	24.2424	16.6667	12.1212	0	6.06061	10.6061	18.1818	14.3939	0	4.54545	2.27273	1.51515	7.57576	4.54545	12.1212	0	6.06061	0	0	0	0	3.0303	1.51515
Spleen	8.33333	1.66667	5	40	31.6667	35.8333	6.66667	20	13.3333	16.6667	6.66667	11.6667	10	23.3333	16.6667	0	0	0	1.66667	16.6667	9.16667	16.6667	0	8.33333	0	0	0	0	0	0
Stomach	8.10811	5.40541	6.75676	58.1081	47.2973	52.7027	4.05405	10.8108	7.43243	10.8108	1.35135	6.08108	9.45946	20.2703	14.8649	0	4.05405	2.02703	1.35135	9.45946	5.40541	8.10811	1.35135	4.72973	0	0	0	0	0	0
Testis	7.69231	0	3.84615	41.8803	38.4615	40.1709	3.4188	13.6752	8.54701	13.6752	1.7094	7.69231	5.98291	15.3846	10.6838	1.7094	13.6752	7.69231	0.854701	15.3846	8.11966	24.7863	1.7094	13.2479	0	0	0	0	0	0
Thymus	4.65116	2.32558	3.48837	48.8372	41.8605	45.3488	4.65116	13.9535	9.30233	9.30233	0	4.65116	16.2791	23.2558	19.7674	0	4.65116	2.32558	2.32558	13.9535	8.13953	13.9535	0	6.97674	0	0	0	0	0	0
Tongue	4.82759	2.75862	3.7931	48.2759	43.4483	45.8621	6.2069	12.4138	9.31034	10.3448	0.689655	5.51724	13.7931	23.4483	18.6207	0	8.27586	4.13793	0.689655	8.27586	4.48276	15.8621	0	7.93103	0	0.689655	0.344828	0	0	0
Uterus	12.5	0	6.25	25	25	25	12.5	25	18.75	12.5	0	6.25	25	25	25	0	12.5	6.25	0	12.5	6.25	12.5	0	6.25	0	0	0	0	0	0
	Observed frequency:		5.25026	Observed frequency:		37.5951	Observed frequency:		13.03	Observed frequency:		8.93214	Observed frequency:		14.3665	Observed frequency:		3.98747	Observed frequency:		7.1341	Observed frequency:		8.25204	Observed frequency:		0.0304336	Observed frequency:		0.227262	98.8052

## Sheet: Main results
Main results
Table 7
No	Tissue	1	2	3	4	5	6	7	8	9	10
		AT based	CG based	AT spike	CG spike	AT less	CG less	ATCG compact	ATCG balanced	ATCG less	ATCG middle
1	Bladder	4.49438	37.0787	10.1124	8.98876	15.7303	5.61798	4.49438	12.9213	0	0.561798	100
2	Blood	6.06061	37.2727	14.5455	11.2121	15.1515	2.72727	6.66667	6.36364	0	0	100
3	Bone	2.83019	45.283	14.1509	10.3774	13.2075	2.83019	5.66038	5.66038	0	0	100
4	Bone marrow	4.91803	34.8361	13.1148	9.42623	12.2951	6.55738	6.96721	11.4754	0	0.409836	100
5	Brain	6.45161	32.2581	16.129	13.7097	12.9032	6.45161	5.64516	6.45161	0	0	100
6	Cervix	2.27273	59.0909	4.54545	6.25	17.6136	3.97727	2.84091	2.84091	0.568182	0	100
7	Colon	4.83871	38.7097	12.0968	10.4839	13.7097	3.22581	8.06452	8.87097	0	0	100
8	Eye	1.11111	36.6667	21.1111	16.6667	10	3.33333	4.44444	5.55556	0	1.11111	100
9	Heart	11.9565	28.2609	13.0435	11.413	12.5	1.63043	10.8696	10.3261	0	0	100
10	Kidney	9.39597	26.8456	15.7718	8.05369	11.0738	5.03356	11.4094	12.4161	0	0	100
11	Larynx	3.6036	41.8919	11.7117	9.00901	13.5135	3.15315	5.40541	11.2613	0	0.45045	100
12	Liver	13.9456	23.1293	17.3469	7.14286	10.8844	3.7415	12.585	10.5442	0	0.680272	100
13	Lung	2.77778	30.5556	22.2222	16.6667	13.8889	5.55556	5.55556	2.77778	0	0	100
14	Lymph node	7.55396	36.3309	11.5108	10.4317	10.7914	3.59712	10.4317	9.35252	0	0	100
15	Mammary gland	0	47.1429	10	2.85714	15.7143	4.28571	7.14286	12.8571	0	0	100
16	Muscle	6.77083	40.625	7.29167	9.89583	12.5	1.04167	10.9375	10.4167	0	0.520833	100
17	Ovary	2.08333	50	12.5	6.25	10.4167	4.16667	5.20833	9.375	0	0	100
18	Pancreas	4.71698	33.0189	20.7547	9.43396	15.0943	4.71698	3.77358	7.54717	0	0.943396	100
19	Peripheral nervous system	4.54545	34.8485	13.6364	12.1212	12.1212	7.57576	6.06061	9.09091	0	0	100
20	Placenta	6.25	32.5	14.375	10.625	17.5	2.5	8.125	7.5	0	0.625	100
21	Prostate	4.65116	34.8837	15.1163	4.65116	10.4651	5.81395	16.2791	8.13953	0	0	100
22	Skin	4.44444	56.6667	6.66667	5.55556	13.3333	4.44444	4.44444	4.44444	0	0	100
23	Small intestine	5.88235	39.2157	9.80392	8.82353	20.5882	2.94118	4.90196	7.84314	0	0	100
24	Soft tissue	6.81818	41.6667	16.6667	6.06061	14.3939	2.27273	4.54545	6.06061	0	1.51515	100
25	Spleen	5	35.8333	13.3333	11.6667	16.6667	0	9.16667	8.33333	0	0	100
26	Stomach	6.75676	52.7027	7.43243	6.08108	14.8649	2.02703	5.40541	4.72973	0	0	100
27	Testis	3.84615	40.1709	8.54701	7.69231	10.6838	7.69231	8.11966	13.2479	0	0	100
28	Thymus	3.48837	45.3488	9.30233	4.65116	19.7674	2.32558	8.13953	6.97674	0	0	100
29	Tongue	3.7931	45.8621	9.31034	5.51724	18.6207	4.13793	4.48276	7.93103	0.344828	0	100
30	Uterus	6.25	25	18.75	6.25	25	6.25	6.25	6.25	0	0	100
	min	0	23.1293	4.54545	2.85714	10	0	2.84091	2.77778	0	0
	max	13.9456	59.0909	22.2222	16.6667	25	7.69231	16.2791	13.2479	0.568182	1.51515
	Fig. 7a
	Fig. 7b
			Fig. 10a
	Table 8
	Tissue	AT based
	Mammary gland	0
	Eye	1.11111
	Ovary	2.08333
	Cervix	2.27273
	Lung	2.77778
	Bone	2.83019
	Thymus	3.48837
	Larynx	3.6036
	Tongue	3.7931
	Testis	3.84615
	Skin	4.44444
	Bladder	4.49438
	Peripheral nervous system	4.54545
	Prostate	4.65116
	Pancreas	4.71698
	Colon	4.83871
	Bone marrow	4.91803
	Spleen	5
	Small intestine	5.88235
	Blood	6.06061
	Placenta	6.25
	Uterus	6.25
	Brain	6.45161
	Stomach	6.75676
	Muscle	6.77083
	Soft tissue	6.81818
	Lymph node	7.55396
	Kidney	9.39597
	Heart	11.9565
	Liver	13.9456
			Fig. 10b
	Table 9
	Tissue	CG based
	Liver	23.1293
	Uterus	25
	Kidney	26.8456
	Heart	28.2609
	Lung	30.5556
	Brain	32.2581
	Placenta	32.5
	Pancreas	33.0189
	Bone marrow	34.8361
	Peripheral nervous system	34.8485
	Prostate	34.8837
	Spleen	35.8333
	Lymph node	36.3309
	Eye	36.6667
	Bladder	37.0787
	Blood	37.2727
	Colon	38.7097
	Small intestine	39.2157
	Testis	40.1709
	Muscle	40.625
	Soft tissue	41.6667
	Larynx	41.8919
	Bone	45.283
	Thymus	45.3488
	Tongue	45.8621
	Mammary gland	47.1429
	Ovary	50
	Stomach	52.7027
	Skin	56.6667
	Cervix	59.0909
			Fig. 10c
	Table 10
	Tissue	AT spike
	Cervix	4.54545
	Skin	6.66667
	Muscle	7.29167
	Stomach	7.43243
	Testis	8.54701
	Thymus	9.30233
	Tongue	9.31034
	Small intestine	9.80392
	Mammary gland	10
	Bladder	10.1124
	Lymph node	11.5108
	Larynx	11.7117
	Colon	12.0968
	Ovary	12.5
	Heart	13.0435
	Bone marrow	13.1148
	Spleen	13.3333
	Peripheral nervous system	13.6364
	Bone	14.1509
	Placenta	14.375
	Blood	14.5455
	Prostate	15.1163
	Kidney	15.7718
	Brain	16.129
	Soft tissue	16.6667
	Liver	17.3469
	Uterus	18.75
	Pancreas	20.7547
	Eye	21.1111
	Lung	22.2222
			Fig. 10d
	Table 11
	Tissue	CG spike
	Mammary gland	2.85714
	Prostate	4.65116
	Thymus	4.65116
	Tongue	5.51724
	Skin	5.55556
	Soft tissue	6.06061
	Stomach	6.08108
	Ovary	6.25
	Uterus	6.25
	Cervix	6.25
	Liver	7.14286
	Testis	7.69231
	Kidney	8.05369
	Small intestine	8.82353
	Bladder	8.98876
	Larynx	9.00901
	Bone marrow	9.42623
	Pancreas	9.43396
	Muscle	9.89583
	Bone	10.3774
	Lymph node	10.4317
	Colon	10.4839
	Placenta	10.625
	Blood	11.2121
	Heart	11.413
	Spleen	11.6667
	Peripheral nervous system	12.1212
	Brain	13.7097
	Eye	16.6667
	Lung	16.6667
			Fig. 10e
	Table 12
	Tissue	AT less
	Eye	10
	Ovary	10.4167
	Prostate	10.4651
	Testis	10.6838
	Lymph node	10.7914
	Liver	10.8844
	Kidney	11.0738
	Peripheral nervous system	12.1212
	Bone marrow	12.2951
	Heart	12.5
	Muscle	12.5
	Brain	12.9032
	Bone	13.2075
	Skin	13.3333
	Larynx	13.5135
	Colon	13.7097
	Lung	13.8889
	Soft tissue	14.3939
	Stomach	14.8649
	Pancreas	15.0943
	Blood	15.1515
	Mammary gland	15.7143
	Bladder	15.7303
	Spleen	16.6667
	Placenta	17.5
	Cervix	17.6136
	Tongue	18.6207
	Thymus	19.7674
	Small intestine	20.5882
	Uterus	25
			Fig. 10f
	Table 13
	Tissue	CG less
	Spleen	0
	Muscle	1.04167
	Heart	1.63043
	Stomach	2.02703
	Soft tissue	2.27273
	Thymus	2.32558
	Placenta	2.5
	Blood	2.72727
	Bone	2.83019
	Small intestine	2.94118
	Larynx	3.15315
	Colon	3.22581
	Eye	3.33333
	Lymph node	3.59712
	Liver	3.7415
	Cervix	3.97727
	Tongue	4.13793
	Ovary	4.16667
	Mammary gland	4.28571
	Skin	4.44444
	Pancreas	4.71698
	Kidney	5.03356
	Lung	5.55556
	Bladder	5.61798
	Prostate	5.81395
	Uterus	6.25
	Brain	6.45161
	Bone marrow	6.55738
	Peripheral nervous system	7.57576
	Testis	7.69231
			Fig. 10g
	Table 14
	Tissue	ATCG compact
	Cervix	2.84091
	Pancreas	3.77358
	Eye	4.44444
	Skin	4.44444
	Tongue	4.48276
	Bladder	4.49438
	Soft tissue	4.54545
	Small intestine	4.90196
	Ovary	5.20833
	Stomach	5.40541
	Larynx	5.40541
	Lung	5.55556
	Brain	5.64516
	Bone	5.66038
	Peripheral nervous system	6.06061
	Uterus	6.25
	Blood	6.66667
	Bone marrow	6.96721
	Mammary gland	7.14286
	Colon	8.06452
	Testis	8.11966
	Placenta	8.125
	Thymus	8.13953
	Spleen	9.16667
	Lymph node	10.4317
	Heart	10.8696
	Muscle	10.9375
	Kidney	11.4094
	Liver	12.585
	Prostate	16.2791
			Fig. 10h
	Table 15
		ATCG balanced
	Lung	2.77778
	Cervix	2.84091
	Skin	4.44444
	Stomach	4.72973
	Eye	5.55556
	Bone	5.66038
	Soft tissue	6.06061
	Uterus	6.25
	Blood	6.36364
	Brain	6.45161
	Thymus	6.97674
	Placenta	7.5
	Pancreas	7.54717
	Small intestine	7.84314
	Tongue	7.93103
	Prostate	8.13953
	Spleen	8.33333
	Colon	8.87097
	Peripheral nervous system	9.09091
	Lymph node	9.35252
	Ovary	9.375
	Heart	10.3261
	Muscle	10.4167
	Liver	10.5442
	Larynx	11.2613
	Bone marrow	11.4754
	Kidney	12.4161
	Mammary gland	12.8571
	Bladder	12.9213
	Testis	13.2479
			Fig. 10i
	Table 16
	Tissue	ATCG less
	Bladder	0
	Blood	0
	Bone	0
	Bone marrow	0
	Brain	0
	Colon	0
	Eye	0
	Heart	0
	Kidney	0
	Larynx	0
	Liver	0
	Lung	0
	Lymph node	0
	Mammary gland	0
	Muscle	0
	Ovary	0
	Pancreas	0
	Peripheral nervous system	0
	Placenta	0
	Prostate	0
	Skin	0
	Small intestine	0
	Soft tissue	0
	Spleen	0
	Stomach	0
	Testis	0
	Thymus	0
	Uterus	0
	Tongue	0.344828
	Cervix	0.568182
			Fig. 10j
	Table 17
	Tissue	ATCG middle
	Blood	0
	Bone	0
	Brain	0
	Cervix	0
	Colon	0
	Heart	0
	Kidney	0
	Lung	0
	Lymph node	0
	Mammary gland	0
	Ovary	0
	Peripheral nervous system	0
	Prostate	0
	Skin	0
	Small intestine	0
	Spleen	0
	Stomach	0
	Testis	0
	Thymus	0
	Tongue	0
	Uterus	0
	Bone marrow	0.409836
	Larynx	0.45045
	Muscle	0.520833
	Bladder	0.561798
	Placenta	0.625
	Liver	0.680272
	Pancreas	0.943396
	Eye	1.11111
	Soft tissue	1.51515

## Sheet: Analysis
Table 18
	AT based	CG based	AT spike	CG spike	AT less	CG less	ATCG compact	ATCG balanced	ATCG less	ATCG middle
min	0	23.1293	4.54545	2.85714	10	0	2.84091	2.77778	0	0
max	13.9456	59.0909	22.2222	16.6667	25	7.69231	16.2791	13.2479	0.568182	1.51515
Fig. 11
			Fig. 12a
Table 19
Tissue	AT based	CG based
Bladder	4.49438	37.0787
Blood	6.06061	37.2727
Bone	2.83019	45.283
Bone marrow	4.91803	34.8361
Brain	6.45161	32.2581
Cervix	2.27273	59.0909
Colon	4.83871	38.7097
Eye	1.11111	36.6667
Heart	11.9565	28.2609
Kidney	9.39597	26.8456
Larynx	3.6036	41.8919
Liver	13.9456	23.1293
Lung	2.77778	30.5556
Lymph node	7.55396	36.3309
Mammary gland	0	47.1429
Muscle	6.77083	40.625
Ovary	2.08333	50
Pancreas	4.71698	33.0189
Peripheral nervous system	4.54545	34.8485
Placenta	6.25	32.5
Prostate	4.65116	34.8837
Skin	4.44444	56.6667
Small intestine	5.88235	39.2157
Soft tissue	6.81818	41.6667
Spleen	5	35.8333
Stomach	6.75676	52.7027
Testis	3.84615	40.1709
Thymus	3.48837	45.3488
Tongue	3.7931	45.8621
Uterus	6.25	25
			Fig. 12b
Table 20
Tissue	AT based	AT spike
Bladder	4.49438	10.1124
Blood	6.06061	14.5455
Bone	2.83019	14.1509
Bone marrow	4.91803	13.1148
Brain	6.45161	16.129
Cervix	2.27273	4.54545
Colon	4.83871	12.0968
Eye	1.11111	21.1111
Heart	11.9565	13.0435
Kidney	9.39597	15.7718
Larynx	3.6036	11.7117
Liver	13.9456	17.3469
Lung	2.77778	22.2222
Lymph node	7.55396	11.5108
Mammary gland	0	10
Muscle	6.77083	7.29167
Ovary	2.08333	12.5
Pancreas	4.71698	20.7547
Peripheral nervous system	4.54545	13.6364
Placenta	6.25	14.375
Prostate	4.65116	15.1163
Skin	4.44444	6.66667
Small intestine	5.88235	9.80392
Soft tissue	6.81818	16.6667
Spleen	5	13.3333
Stomach	6.75676	7.43243
Testis	3.84615	8.54701
Thymus	3.48837	9.30233
Tongue	3.7931	9.31034
Uterus	6.25	18.75
			Fig. 12c
Table 21
Tissue	AT based	CG spike
Bladder	4.49438	8.98876
Blood	6.06061	11.2121
Bone	2.83019	10.3774
Bone marrow	4.91803	9.42623
Brain	6.45161	13.7097
Cervix	2.27273	6.25
Colon	4.83871	10.4839
Eye	1.11111	16.6667
Heart	11.9565	11.413
Kidney	9.39597	8.05369
Larynx	3.6036	9.00901
Liver	13.9456	7.14286
Lung	2.77778	16.6667
Lymph node	7.55396	10.4317
Mammary gland	0	2.85714
Muscle	6.77083	9.89583
Ovary	2.08333	6.25
Pancreas	4.71698	9.43396
Peripheral nervous system	4.54545	12.1212
Placenta	6.25	10.625
Prostate	4.65116	4.65116
Skin	4.44444	5.55556
Small intestine	5.88235	8.82353
Soft tissue	6.81818	6.06061
Spleen	5	11.6667
Stomach	6.75676	6.08108
Testis	3.84615	7.69231
Thymus	3.48837	4.65116
Tongue	3.7931	5.51724
Uterus	6.25	6.25
			Fig. 12d
Table 22
Tissue	AT based	AT less
Bladder	4.49438	15.7303
Blood	6.06061	15.1515
Bone	2.83019	13.2075
Bone marrow	4.91803	12.2951
Brain	6.45161	12.9032
Cervix	2.27273	17.6136
Colon	4.83871	13.7097
Eye	1.11111	10
Heart	11.9565	12.5
Kidney	9.39597	11.0738
Larynx	3.6036	13.5135
Liver	13.9456	10.8844
Lung	2.77778	13.8889
Lymph node	7.55396	10.7914
Mammary gland	0	15.7143
Muscle	6.77083	12.5
Ovary	2.08333	10.4167
Pancreas	4.71698	15.0943
Peripheral nervous system	4.54545	12.1212
Placenta	6.25	17.5
Prostate	4.65116	10.4651
Skin	4.44444	13.3333
Small intestine	5.88235	20.5882
Soft tissue	6.81818	14.3939
Spleen	5	16.6667
Stomach	6.75676	14.8649
Testis	3.84615	10.6838
Thymus	3.48837	19.7674
Tongue	3.7931	18.6207
Uterus	6.25	25
			Fig. 12e
Table 23
Tissue	AT based	CG less
Bladder	4.49438	5.61798
Blood	6.06061	2.72727
Bone	2.83019	2.83019
Bone marrow	4.91803	6.55738
Brain	6.45161	6.45161
Cervix	2.27273	3.97727
Colon	4.83871	3.22581
Eye	1.11111	3.33333
Heart	11.9565	1.63043
Kidney	9.39597	5.03356
Larynx	3.6036	3.15315
Liver	13.9456	3.7415
Lung	2.77778	5.55556
Lymph node	7.55396	3.59712
Mammary gland	0	4.28571
Muscle	6.77083	1.04167
Ovary	2.08333	4.16667
Pancreas	4.71698	4.71698
Peripheral nervous system	4.54545	7.57576
Placenta	6.25	2.5
Prostate	4.65116	5.81395
Skin	4.44444	4.44444
Small intestine	5.88235	2.94118
Soft tissue	6.81818	2.27273
Spleen	5	0
Stomach	6.75676	2.02703
Testis	3.84615	7.69231
Thymus	3.48837	2.32558
Tongue	3.7931	4.13793
Uterus	6.25	6.25
			Fig. 12f
Table 24
Tissue	AT based	ATCG compact
Bladder	4.49438	4.49438
Blood	6.06061	6.66667
Bone	2.83019	5.66038
Bone marrow	4.91803	6.96721
Brain	6.45161	5.64516
Cervix	2.27273	2.84091
Colon	4.83871	8.06452
Eye	1.11111	4.44444
Heart	11.9565	10.8696
Kidney	9.39597	11.4094
Larynx	3.6036	5.40541
Liver	13.9456	12.585
Lung	2.77778	5.55556
Lymph node	7.55396	10.4317
Mammary gland	0	7.14286
Muscle	6.77083	10.9375
Ovary	2.08333	5.20833
Pancreas	4.71698	3.77358
Peripheral nervous system	4.54545	6.06061
Placenta	6.25	8.125
Prostate	4.65116	16.2791
Skin	4.44444	4.44444
Small intestine	5.88235	4.90196
Soft tissue	6.81818	4.54545
Spleen	5	9.16667
Stomach	6.75676	5.40541
Testis	3.84615	8.11966
Thymus	3.48837	8.13953
Tongue	3.7931	4.48276
Uterus	6.25	6.25
			Fig. 12g
Table 25
Tissue	AT based	ATCG balanced
Bladder	4.49438	12.9213
Blood	6.06061	6.36364
Bone	2.83019	5.66038
Bone marrow	4.91803	11.4754
Brain	6.45161	6.45161
Cervix	2.27273	2.84091
Colon	4.83871	8.87097
Eye	1.11111	5.55556
Heart	11.9565	10.3261
Kidney	9.39597	12.4161
Larynx	3.6036	11.2613
Liver	13.9456	10.5442
Lung	2.77778	2.77778
Lymph node	7.55396	9.35252
Mammary gland	0	12.8571
Muscle	6.77083	10.4167
Ovary	2.08333	9.375
Pancreas	4.71698	7.54717
Peripheral nervous system	4.54545	9.09091
Placenta	6.25	7.5
Prostate	4.65116	8.13953
Skin	4.44444	4.44444
Small intestine	5.88235	7.84314
Soft tissue	6.81818	6.06061
Spleen	5	8.33333
Stomach	6.75676	4.72973
Testis	3.84615	13.2479
Thymus	3.48837	6.97674
Tongue	3.7931	7.93103
Uterus	6.25	6.25
			Fig. 12h
Table 26
Tissue	AT based	ATCG less
Bladder	4.49438	0
Blood	6.06061	0
Bone	2.83019	0
Bone marrow	4.91803	0
Brain	6.45161	0
Cervix	2.27273	0.568182
Colon	4.83871	0
Eye	1.11111	0
Heart	11.9565	0
Kidney	9.39597	0
Larynx	3.6036	0
Liver	13.9456	0
Lung	2.77778	0
Lymph node	7.55396	0
Mammary gland	0	0
Muscle	6.77083	0
Ovary	2.08333	0
Pancreas	4.71698	0
Peripheral nervous system	4.54545	0
Placenta	6.25	0
Prostate	4.65116	0
Skin	4.44444	0
Small intestine	5.88235	0
Soft tissue	6.81818	0
Spleen	5	0
Stomach	6.75676	0
Testis	3.84615	0
Thymus	3.48837	0
Tongue	3.7931	0.344828
Uterus	6.25	0
			Fig. 12i
Table 27
Tissue	AT based	ATCG middle
Bladder	4.49438	0.561798
Blood	6.06061	0
Bone	2.83019	0
Bone marrow	4.91803	0.409836
Brain	6.45161	0
Cervix	2.27273	0
Colon	4.83871	0
Eye	1.11111	1.11111
Heart	11.9565	0
Kidney	9.39597	0
Larynx	3.6036	0.45045
Liver	13.9456	0.680272
Lung	2.77778	0
Lymph node	7.55396	0
Mammary gland	0	0
Muscle	6.77083	0.520833
Ovary	2.08333	0
Pancreas	4.71698	0.943396
Peripheral nervous system	4.54545	0
Placenta	6.25	0.625
Prostate	4.65116	0
Skin	4.44444	0
Small intestine	5.88235	0
Soft tissue	6.81818	1.51515
Spleen	5	0
Stomach	6.75676	0
Testis	3.84615	0
Thymus	3.48837	0
Tongue	3.7931	0
Uterus	6.25	0
			Fig. 12j
Table 28
Tissue	CG based	AT spike
Bladder	37.0787	10.1124
Blood	37.2727	14.5455
Bone	45.283	14.1509
Bone marrow	34.8361	13.1148
Brain	32.2581	16.129
Cervix	59.0909	4.54545
Colon	38.7097	12.0968
Eye	36.6667	21.1111
Heart	28.2609	13.0435
Kidney	26.8456	15.7718
Larynx	41.8919	11.7117
Liver	23.1293	17.3469
Lung	30.5556	22.2222
Lymph node	36.3309	11.5108
Mammary gland	47.1429	10
Muscle	40.625	7.29167
Ovary	50	12.5
Pancreas	33.0189	20.7547
Peripheral nervous system	34.8485	13.6364
Placenta	32.5	14.375
Prostate	34.8837	15.1163
Skin	56.6667	6.66667
Small intestine	39.2157	9.80392
Soft tissue	41.6667	16.6667
Spleen	35.8333	13.3333
Stomach	52.7027	7.43243
Testis	40.1709	8.54701
Thymus	45.3488	9.30233
Tongue	45.8621	9.31034
Uterus	25	18.75
			Fig. 12k
Table 29
Tissue	CG based	CG spike
Bladder	37.0787	8.98876
Blood	37.2727	11.2121
Bone	45.283	10.3774
Bone marrow	34.8361	9.42623
Brain	32.2581	13.7097
Cervix	59.0909	6.25
Colon	38.7097	10.4839
Eye	36.6667	16.6667
Heart	28.2609	11.413
Kidney	26.8456	8.05369
Larynx	41.8919	9.00901
Liver	23.1293	7.14286
Lung	30.5556	16.6667
Lymph node	36.3309	10.4317
Mammary gland	47.1429	2.85714
Muscle	40.625	9.89583
Ovary	50	6.25
Pancreas	33.0189	9.43396
Peripheral nervous system	34.8485	12.1212
Placenta	32.5	10.625
Prostate	34.8837	4.65116
Skin	56.6667	5.55556
Small intestine	39.2157	8.82353
Soft tissue	41.6667	6.06061
Spleen	35.8333	11.6667
Stomach	52.7027	6.08108
Testis	40.1709	7.69231
Thymus	45.3488	4.65116
Tongue	45.8621	5.51724
Uterus	25	6.25
			Fig. 12l
Table 30
Tissue	CG based	AT less
Bladder	37.0787	15.7303
Blood	37.2727	15.1515
Bone	45.283	13.2075
Bone marrow	34.8361	12.2951
Brain	32.2581	12.9032
Cervix	59.0909	17.6136
Colon	38.7097	13.7097
Eye	36.6667	10
Heart	28.2609	12.5
Kidney	26.8456	11.0738
Larynx	41.8919	13.5135
Liver	23.1293	10.8844
Lung	30.5556	13.8889
Lymph node	36.3309	10.7914
Mammary gland	47.1429	15.7143
Muscle	40.625	12.5
Ovary	50	10.4167
Pancreas	33.0189	15.0943
Peripheral nervous system	34.8485	12.1212
Placenta	32.5	17.5
Prostate	34.8837	10.4651
Skin	56.6667	13.3333
Small intestine	39.2157	20.5882
Soft tissue	41.6667	14.3939
Spleen	35.8333	16.6667
Stomach	52.7027	14.8649
Testis	40.1709	10.6838
Thymus	45.3488	19.7674
Tongue	45.8621	18.6207
Uterus	25	25
			Fig. 12m
Table 31
Tissue	CG based	CG less
Bladder	37.0787	5.61798
Blood	37.2727	2.72727
Bone	45.283	2.83019
Bone marrow	34.8361	6.55738
Brain	32.2581	6.45161
Cervix	59.0909	3.97727
Colon	38.7097	3.22581
Eye	36.6667	3.33333
Heart	28.2609	1.63043
Kidney	26.8456	5.03356
Larynx	41.8919	3.15315
Liver	23.1293	3.7415
Lung	30.5556	5.55556
Lymph node	36.3309	3.59712
Mammary gland	47.1429	4.28571
Muscle	40.625	1.04167
Ovary	50	4.16667
Pancreas	33.0189	4.71698
Peripheral nervous system	34.8485	7.57576
Placenta	32.5	2.5
Prostate	34.8837	5.81395
Skin	56.6667	4.44444
Small intestine	39.2157	2.94118
Soft tissue	41.6667	2.27273
Spleen	35.8333	0
Stomach	52.7027	2.02703
Testis	40.1709	7.69231
Thymus	45.3488	2.32558
Tongue	45.8621	4.13793
Uterus	25	6.25
			Fig. 12n
Table 32
Tissue	CG based	ATCG compact
Bladder	37.0787	4.49438
Blood	37.2727	6.66667
Bone	45.283	5.66038
Bone marrow	34.8361	6.96721
Brain	32.2581	5.64516
Cervix	59.0909	2.84091
Colon	38.7097	8.06452
Eye	36.6667	4.44444
Heart	28.2609	10.8696
Kidney	26.8456	11.4094
Larynx	41.8919	5.40541
Liver	23.1293	12.585
Lung	30.5556	5.55556
Lymph node	36.3309	10.4317
Mammary gland	47.1429	7.14286
Muscle	40.625	10.9375
Ovary	50	5.20833
Pancreas	33.0189	3.77358
Peripheral nervous system	34.8485	6.06061
Placenta	32.5	8.125
Prostate	34.8837	16.2791
Skin	56.6667	4.44444
Small intestine	39.2157	4.90196
Soft tissue	41.6667	4.54545
Spleen	35.8333	9.16667
Stomach	52.7027	5.40541
Testis	40.1709	8.11966
Thymus	45.3488	8.13953
Tongue	45.8621	4.48276
Uterus	25	6.25
			Fig. 12o
Table 33
Tissue	CG based	ATCG balanced
Bladder	37.0787	12.9213
Blood	37.2727	6.36364
Bone	45.283	5.66038
Bone marrow	34.8361	11.4754
Brain	32.2581	6.45161
Cervix	59.0909	2.84091
Colon	38.7097	8.87097
Eye	36.6667	5.55556
Heart	28.2609	10.3261
Kidney	26.8456	12.4161
Larynx	41.8919	11.2613
Liver	23.1293	10.5442
Lung	30.5556	2.77778
Lymph node	36.3309	9.35252
Mammary gland	47.1429	12.8571
Muscle	40.625	10.4167
Ovary	50	9.375
Pancreas	33.0189	7.54717
Peripheral nervous system	34.8485	9.09091
Placenta	32.5	7.5
Prostate	34.8837	8.13953
Skin	56.6667	4.44444
Small intestine	39.2157	7.84314
Soft tissue	41.6667	6.06061
Spleen	35.8333	8.33333
Stomach	52.7027	4.72973
Testis	40.1709	13.2479
Thymus	45.3488	6.97674
Tongue	45.8621	7.93103
Uterus	25	6.25
			Fig. 12p
Table 34
Tissue	CG based	ATCG less
Bladder	37.0787	0
Blood	37.2727	0
Bone	45.283	0
Bone marrow	34.8361	0
Brain	32.2581	0
Cervix	59.0909	0.568182
Colon	38.7097	0
Eye	36.6667	0
Heart	28.2609	0
Kidney	26.8456	0
Larynx	41.8919	0
Liver	23.1293	0
Lung	30.5556	0
Lymph node	36.3309	0
Mammary gland	47.1429	0
Muscle	40.625	0
Ovary	50	0
Pancreas	33.0189	0
Peripheral nervous system	34.8485	0
Placenta	32.5	0
Prostate	34.8837	0
Skin	56.6667	0
Small intestine	39.2157	0
Soft tissue	41.6667	0
Spleen	35.8333	0
Stomach	52.7027	0
Testis	40.1709	0
Thymus	45.3488	0
Tongue	45.8621	0.344828
Uterus	25	0
			Fig. 12q
Table 35
Tissue	CG based	ATCG middle
Bladder	37.0787	0.561798
Blood	37.2727	0
Bone	45.283	0
Bone marrow	34.8361	0.409836
Brain	32.2581	0
Cervix	59.0909	0
Colon	38.7097	0
Eye	36.6667	1.11111
Heart	28.2609	0
Kidney	26.8456	0
Larynx	41.8919	0.45045
Liver	23.1293	0.680272
Lung	30.5556	0
Lymph node	36.3309	0
Mammary gland	47.1429	0
Muscle	40.625	0.520833
Ovary	50	0
Pancreas	33.0189	0.943396
Peripheral nervous system	34.8485	0
Placenta	32.5	0.625
Prostate	34.8837	0
Skin	56.6667	0
Small intestine	39.2157	0
Soft tissue	41.6667	1.51515
Spleen	35.8333	0
Stomach	52.7027	0
Testis	40.1709	0
Thymus	45.3488	0
Tongue	45.8621	0
Uterus	25	0
			Fig. 12r
Table 36
Tissue	AT spike	CG spike
Bladder	10.1124	8.98876
Blood	14.5455	11.2121
Bone	14.1509	10.3774
Bone marrow	13.1148	9.42623
Brain	16.129	13.7097
Cervix	4.54545	6.25
Colon	12.0968	10.4839
Eye	21.1111	16.6667
Heart	13.0435	11.413
Kidney	15.7718	8.05369
Larynx	11.7117	9.00901
Liver	17.3469	7.14286
Lung	22.2222	16.6667
Lymph node	11.5108	10.4317
Mammary gland	10	2.85714
Muscle	7.29167	9.89583
Ovary	12.5	6.25
Pancreas	20.7547	9.43396
Peripheral nervous system	13.6364	12.1212
Placenta	14.375	10.625
Prostate	15.1163	4.65116
Skin	6.66667	5.55556
Small intestine	9.80392	8.82353
Soft tissue	16.6667	6.06061
Spleen	13.3333	11.6667
Stomach	7.43243	6.08108
Testis	8.54701	7.69231
Thymus	9.30233	4.65116
Tongue	9.31034	5.51724
Uterus	18.75	6.25
			Fig. 12s
Table 37
Tissue	AT spike	AT less
Bladder	10.1124	15.7303
Blood	14.5455	15.1515
Bone	14.1509	13.2075
Bone marrow	13.1148	12.2951
Brain	16.129	12.9032
Cervix	4.54545	17.6136
Colon	12.0968	13.7097
Eye	21.1111	10
Heart	13.0435	12.5
Kidney	15.7718	11.0738
Larynx	11.7117	13.5135
Liver	17.3469	10.8844
Lung	22.2222	13.8889
Lymph node	11.5108	10.7914
Mammary gland	10	15.7143
Muscle	7.29167	12.5
Ovary	12.5	10.4167
Pancreas	20.7547	15.0943
Peripheral nervous system	13.6364	12.1212
Placenta	14.375	17.5
Prostate	15.1163	10.4651
Skin	6.66667	13.3333
Small intestine	9.80392	20.5882
Soft tissue	16.6667	14.3939
Spleen	13.3333	16.6667
Stomach	7.43243	14.8649
Testis	8.54701	10.6838
Thymus	9.30233	19.7674
Tongue	9.31034	18.6207
Uterus	18.75	25
			Fig. 12t
Table 38
Tissue	AT spike	CG less
Bladder	10.1124	5.61798
Blood	14.5455	2.72727
Bone	14.1509	2.83019
Bone marrow	13.1148	6.55738
Brain	16.129	6.45161
Cervix	4.54545	3.97727
Colon	12.0968	3.22581
Eye	21.1111	3.33333
Heart	13.0435	1.63043
Kidney	15.7718	5.03356
Larynx	11.7117	3.15315
Liver	17.3469	3.7415
Lung	22.2222	5.55556
Lymph node	11.5108	3.59712
Mammary gland	10	4.28571
Muscle	7.29167	1.04167
Ovary	12.5	4.16667
Pancreas	20.7547	4.71698
Peripheral nervous system	13.6364	7.57576
Placenta	14.375	2.5
Prostate	15.1163	5.81395
Skin	6.66667	4.44444
Small intestine	9.80392	2.94118
Soft tissue	16.6667	2.27273
Spleen	13.3333	0
Stomach	7.43243	2.02703
Testis	8.54701	7.69231
Thymus	9.30233	2.32558
Tongue	9.31034	4.13793
Uterus	18.75	6.25
			Fig. 12u
Table 39
Tissue	AT spike	ATCG compact
Bladder	10.1124	4.49438
Blood	14.5455	6.66667
Bone	14.1509	5.66038
Bone marrow	13.1148	6.96721
Brain	16.129	5.64516
Cervix	4.54545	2.84091
Colon	12.0968	8.06452
Eye	21.1111	4.44444
Heart	13.0435	10.8696
Kidney	15.7718	11.4094
Larynx	11.7117	5.40541
Liver	17.3469	12.585
Lung	22.2222	5.55556
Lymph node	11.5108	10.4317
Mammary gland	10	7.14286
Muscle	7.29167	10.9375
Ovary	12.5	5.20833
Pancreas	20.7547	3.77358
Peripheral nervous system	13.6364	6.06061
Placenta	14.375	8.125
Prostate	15.1163	16.2791
Skin	6.66667	4.44444
Small intestine	9.80392	4.90196
Soft tissue	16.6667	4.54545
Spleen	13.3333	9.16667
Stomach	7.43243	5.40541
Testis	8.54701	8.11966
Thymus	9.30233	8.13953
Tongue	9.31034	4.48276
Uterus	18.75	6.25
			Fig. 12v
Table 40
Tissue	AT spike	ATCG balanced
Bladder	10.1124	12.9213
Blood	14.5455	6.36364
Bone	14.1509	5.66038
Bone marrow	13.1148	11.4754
Brain	16.129	6.45161
Cervix	4.54545	2.84091
Colon	12.0968	8.87097
Eye	21.1111	5.55556
Heart	13.0435	10.3261
Kidney	15.7718	12.4161
Larynx	11.7117	11.2613
Liver	17.3469	10.5442
Lung	22.2222	2.77778
Lymph node	11.5108	9.35252
Mammary gland	10	12.8571
Muscle	7.29167	10.4167
Ovary	12.5	9.375
Pancreas	20.7547	7.54717
Peripheral nervous system	13.6364	9.09091
Placenta	14.375	7.5
Prostate	15.1163	8.13953
Skin	6.66667	4.44444
Small intestine	9.80392	7.84314
Soft tissue	16.6667	6.06061
Spleen	13.3333	8.33333
Stomach	7.43243	4.72973
Testis	8.54701	13.2479
Thymus	9.30233	6.97674
Tongue	9.31034	7.93103
Uterus	18.75	6.25
			Fig. 12w
Table 41
Tissue	AT spike	ATCG less
Bladder	10.1124	0
Blood	14.5455	0
Bone	14.1509	0
Bone marrow	13.1148	0
Brain	16.129	0
Cervix	4.54545	0.568182
Colon	12.0968	0
Eye	21.1111	0
Heart	13.0435	0
Kidney	15.7718	0
Larynx	11.7117	0
Liver	17.3469	0
Lung	22.2222	0
Lymph node	11.5108	0
Mammary gland	10	0
Muscle	7.29167	0
Ovary	12.5	0
Pancreas	20.7547	0
Peripheral nervous system	13.6364	0
Placenta	14.375	0
Prostate	15.1163	0
Skin	6.66667	0
Small intestine	9.80392	0
Soft tissue	16.6667	0
Spleen	13.3333	0
Stomach	7.43243	0
Testis	8.54701	0
Thymus	9.30233	0
Tongue	9.31034	0.344828
Uterus	18.75	0
			Fig. 12x
Table 42
Tissue	AT spike	ATCG middle
Bladder	10.1124	0.561798
Blood	14.5455	0
Bone	14.1509	0
Bone marrow	13.1148	0.409836
Brain	16.129	0
Cervix	4.54545	0
Colon	12.0968	0
Eye	21.1111	1.11111
Heart	13.0435	0
Kidney	15.7718	0
Larynx	11.7117	0.45045
Liver	17.3469	0.680272
Lung	22.2222	0
Lymph node	11.5108	0
Mammary gland	10	0
Muscle	7.29167	0.520833
Ovary	12.5	0
Pancreas	20.7547	0.943396
Peripheral nervous system	13.6364	0
Placenta	14.375	0.625
Prostate	15.1163	0
Skin	6.66667	0
Small intestine	9.80392	0
Soft tissue	16.6667	1.51515
Spleen	13.3333	0
Stomach	7.43243	0
Testis	8.54701	0
Thymus	9.30233	0
Tongue	9.31034	0
Uterus	18.75	0
			Fig. 12y
Table 43
Tissue	CG spike	AT less
Bladder	8.98876	15.7303
Blood	11.2121	15.1515
Bone	10.3774	13.2075
Bone marrow	9.42623	12.2951
Brain	13.7097	12.9032
Cervix	6.25	17.6136
Colon	10.4839	13.7097
Eye	16.6667	10
Heart	11.413	12.5
Kidney	8.05369	11.0738
Larynx	9.00901	13.5135
Liver	7.14286	10.8844
Lung	16.6667	13.8889
Lymph node	10.4317	10.7914
Mammary gland	2.85714	15.7143
Muscle	9.89583	12.5
Ovary	6.25	10.4167
Pancreas	9.43396	15.0943
Peripheral nervous system	12.1212	12.1212
Placenta	10.625	17.5
Prostate	4.65116	10.4651
Skin	5.55556	13.3333
Small intestine	8.82353	20.5882
Soft tissue	6.06061	14.3939
Spleen	11.6667	16.6667
Stomach	6.08108	14.8649
Testis	7.69231	10.6838
Thymus	4.65116	19.7674
Tongue	5.51724	18.6207
Uterus	6.25	25
			Fig. 12z
Table 44
Tissue	CG spike	CG less
Bladder	8.98876	5.61798
Blood	11.2121	2.72727
Bone	10.3774	2.83019
Bone marrow	9.42623	6.55738
Brain	13.7097	6.45161
Cervix	6.25	3.97727
Colon	10.4839	3.22581
Eye	16.6667	3.33333
Heart	11.413	1.63043
Kidney	8.05369	5.03356
Larynx	9.00901	3.15315
Liver	7.14286	3.7415
Lung	16.6667	5.55556
Lymph node	10.4317	3.59712
Mammary gland	2.85714	4.28571
Muscle	9.89583	1.04167
Ovary	6.25	4.16667
Pancreas	9.43396	4.71698
Peripheral nervous system	12.1212	7.57576
Placenta	10.625	2.5
Prostate	4.65116	5.81395
Skin	5.55556	4.44444
Small intestine	8.82353	2.94118
Soft tissue	6.06061	2.27273
Spleen	11.6667	0
Stomach	6.08108	2.02703
Testis	7.69231	7.69231
Thymus	4.65116	2.32558
Tongue	5.51724	4.13793
Uterus	6.25	6.25
			Fig. 12aa
Table 45
Tissue	CG spike	ATCG compact
Bladder	8.98876	4.49438
Blood	11.2121	6.66667
Bone	10.3774	5.66038
Bone marrow	9.42623	6.96721
Brain	13.7097	5.64516
Cervix	6.25	2.84091
Colon	10.4839	8.06452
Eye	16.6667	4.44444
Heart	11.413	10.8696
Kidney	8.05369	11.4094
Larynx	9.00901	5.40541
Liver	7.14286	12.585
Lung	16.6667	5.55556
Lymph node	10.4317	10.4317
Mammary gland	2.85714	7.14286
Muscle	9.89583	10.9375
Ovary	6.25	5.20833
Pancreas	9.43396	3.77358
Peripheral nervous system	12.1212	6.06061
Placenta	10.625	8.125
Prostate	4.65116	16.2791
Skin	5.55556	4.44444
Small intestine	8.82353	4.90196
Soft tissue	6.06061	4.54545
Spleen	11.6667	9.16667
Stomach	6.08108	5.40541
Testis	7.69231	8.11966
Thymus	4.65116	8.13953
Tongue	5.51724	4.48276
Uterus	6.25	6.25
			Fig. 12ab
Table 46
Tissue	CG spike	ATCG balanced
Bladder	8.98876	12.9213
Blood	11.2121	6.36364
Bone	10.3774	5.66038
Bone marrow	9.42623	11.4754
Brain	13.7097	6.45161
Cervix	6.25	2.84091
Colon	10.4839	8.87097
Eye	16.6667	5.55556
Heart	11.413	10.3261
Kidney	8.05369	12.4161
Larynx	9.00901	11.2613
Liver	7.14286	10.5442
Lung	16.6667	2.77778
Lymph node	10.4317	9.35252
Mammary gland	2.85714	12.8571
Muscle	9.89583	10.4167
Ovary	6.25	9.375
Pancreas	9.43396	7.54717
Peripheral nervous system	12.1212	9.09091
Placenta	10.625	7.5
Prostate	4.65116	8.13953
Skin	5.55556	4.44444
Small intestine	8.82353	7.84314
Soft tissue	6.06061	6.06061
Spleen	11.6667	8.33333
Stomach	6.08108	4.72973
Testis	7.69231	13.2479
Thymus	4.65116	6.97674
Tongue	5.51724	7.93103
Uterus	6.25	6.25
			Fig. 12ac
Table 47
Tissue	CG spike	ATCG less
Bladder	8.98876	0
Blood	11.2121	0
Bone	10.3774	0
Bone marrow	9.42623	0
Brain	13.7097	0
Cervix	6.25	0.568182
Colon	10.4839	0
Eye	16.6667	0
Heart	11.413	0
Kidney	8.05369	0
Larynx	9.00901	0
Liver	7.14286	0
Lung	16.6667	0
Lymph node	10.4317	0
Mammary gland	2.85714	0
Muscle	9.89583	0
Ovary	6.25	0
Pancreas	9.43396	0
Peripheral nervous system	12.1212	0
Placenta	10.625	0
Prostate	4.65116	0
Skin	5.55556	0
Small intestine	8.82353	0
Soft tissue	6.06061	0
Spleen	11.6667	0
Stomach	6.08108	0
Testis	7.69231	0
Thymus	4.65116	0
Tongue	5.51724	0.344828
Uterus	6.25	0
			Fig. 12ad
Table 48
Tissue	CG spike	ATCG middle
Bladder	8.98876	0.561798
Blood	11.2121	0
Bone	10.3774	0
Bone marrow	9.42623	0.409836
Brain	13.7097	0
Cervix	6.25	0
Colon	10.4839	0
Eye	16.6667	1.11111
Heart	11.413	0
Kidney	8.05369	0
Larynx	9.00901	0.45045
Liver	7.14286	0.680272
Lung	16.6667	0
Lymph node	10.4317	0
Mammary gland	2.85714	0
Muscle	9.89583	0.520833
Ovary	6.25	0
Pancreas	9.43396	0.943396
Peripheral nervous system	12.1212	0
Placenta	10.625	0.625
Prostate	4.65116	0
Skin	5.55556	0
Small intestine	8.82353	0
Soft tissue	6.06061	1.51515
Spleen	11.6667	0
Stomach	6.08108	0
Testis	7.69231	0
Thymus	4.65116	0
Tongue	5.51724	0
Uterus	6.25	0
			Fig. 12ae
Table 49
Tissue	AT less	CG less
Bladder	15.7303	5.61798
Blood	15.1515	2.72727
Bone	13.2075	2.83019
Bone marrow	12.2951	6.55738
Brain	12.9032	6.45161
Cervix	17.6136	3.97727
Colon	13.7097	3.22581
Eye	10	3.33333
Heart	12.5	1.63043
Kidney	11.0738	5.03356
Larynx	13.5135	3.15315
Liver	10.8844	3.7415
Lung	13.8889	5.55556
Lymph node	10.7914	3.59712
Mammary gland	15.7143	4.28571
Muscle	12.5	1.04167
Ovary	10.4167	4.16667
Pancreas	15.0943	4.71698
Peripheral nervous system	12.1212	7.57576
Placenta	17.5	2.5
Prostate	10.4651	5.81395
Skin	13.3333	4.44444
Small intestine	20.5882	2.94118
Soft tissue	14.3939	2.27273
Spleen	16.6667	0
Stomach	14.8649	2.02703
Testis	10.6838	7.69231
Thymus	19.7674	2.32558
Tongue	18.6207	4.13793
Uterus	25	6.25
			Fig. 12af
Table 50
Tissue	AT less	ATCG compact
Bladder	15.7303	4.49438
Blood	15.1515	6.66667
Bone	13.2075	5.66038
Bone marrow	12.2951	6.96721
Brain	12.9032	5.64516
Cervix	17.6136	2.84091
Colon	13.7097	8.06452
Eye	10	4.44444
Heart	12.5	10.8696
Kidney	11.0738	11.4094
Larynx	13.5135	5.40541
Liver	10.8844	12.585
Lung	13.8889	5.55556
Lymph node	10.7914	10.4317
Mammary gland	15.7143	7.14286
Muscle	12.5	10.9375
Ovary	10.4167	5.20833
Pancreas	15.0943	3.77358
Peripheral nervous system	12.1212	6.06061
Placenta	17.5	8.125
Prostate	10.4651	16.2791
Skin	13.3333	4.44444
Small intestine	20.5882	4.90196
Soft tissue	14.3939	4.54545
Spleen	16.6667	9.16667
Stomach	14.8649	5.40541
Testis	10.6838	8.11966
Thymus	19.7674	8.13953
Tongue	18.6207	4.48276
Uterus	25	6.25
			Fig. 12ag
Table 51
Tissue	AT less	ATCG balanced
Bladder	15.7303	12.9213
Blood	15.1515	6.36364
Bone	13.2075	5.66038
Bone marrow	12.2951	11.4754
Brain	12.9032	6.45161
Cervix	17.6136	2.84091
Colon	13.7097	8.87097
Eye	10	5.55556
Heart	12.5	10.3261
Kidney	11.0738	12.4161
Larynx	13.5135	11.2613
Liver	10.8844	10.5442
Lung	13.8889	2.77778
Lymph node	10.7914	9.35252
Mammary gland	15.7143	12.8571
Muscle	12.5	10.4167
Ovary	10.4167	9.375
Pancreas	15.0943	7.54717
Peripheral nervous system	12.1212	9.09091
Placenta	17.5	7.5
Prostate	10.4651	8.13953
Skin	13.3333	4.44444
Small intestine	20.5882	7.84314
Soft tissue	14.3939	6.06061
Spleen	16.6667	8.33333
Stomach	14.8649	4.72973
Testis	10.6838	13.2479
Thymus	19.7674	6.97674
Tongue	18.6207	7.93103
Uterus	25	6.25
			Fig. 12ah
Table 52
Tissue	AT less	ATCG less
Bladder	15.7303	0
Blood	15.1515	0
Bone	13.2075	0
Bone marrow	12.2951	0
Brain	12.9032	0
Cervix	17.6136	0.568182
Colon	13.7097	0
Eye	10	0
Heart	12.5	0
Kidney	11.0738	0
Larynx	13.5135	0
Liver	10.8844	0
Lung	13.8889	0
Lymph node	10.7914	0
Mammary gland	15.7143	0
Muscle	12.5	0
Ovary	10.4167	0
Pancreas	15.0943	0
Peripheral nervous system	12.1212	0
Placenta	17.5	0
Prostate	10.4651	0
Skin	13.3333	0
Small intestine	20.5882	0
Soft tissue	14.3939	0
Spleen	16.6667	0
Stomach	14.8649	0
Testis	10.6838	0
Thymus	19.7674	0
Tongue	18.6207	0.344828
Uterus	25	0
			Fig. 12ai
Table 53
Tissue	AT less	ATCG middle
Bladder	15.7303	0.561798
Blood	15.1515	0
Bone	13.2075	0
Bone marrow	12.2951	0.409836
Brain	12.9032	0
Cervix	17.6136	0
Colon	13.7097	0
Eye	10	1.11111
Heart	12.5	0
Kidney	11.0738	0
Larynx	13.5135	0.45045
Liver	10.8844	0.680272
Lung	13.8889	0
Lymph node	10.7914	0
Mammary gland	15.7143	0
Muscle	12.5	0.520833
Ovary	10.4167	0
Pancreas	15.0943	0.943396
Peripheral nervous system	12.1212	0
Placenta	17.5	0.625
Prostate	10.4651	0
Skin	13.3333	0
Small intestine	20.5882	0
Soft tissue	14.3939	1.51515
Spleen	16.6667	0
Stomach	14.8649	0
Testis	10.6838	0
Thymus	19.7674	0
Tongue	18.6207	0
Uterus	25	0
			Fig. 12aj
Table 54
Tissue	CG less	ATCG compact
Bladder	5.61798	4.49438
Blood	2.72727	6.66667
Bone	2.83019	5.66038
Bone marrow	6.55738	6.96721
Brain	6.45161	5.64516
Cervix	3.97727	2.84091
Colon	3.22581	8.06452
Eye	3.33333	4.44444
Heart	1.63043	10.8696
Kidney	5.03356	11.4094
Larynx	3.15315	5.40541
Liver	3.7415	12.585
Lung	5.55556	5.55556
Lymph node	3.59712	10.4317
Mammary gland	4.28571	7.14286
Muscle	1.04167	10.9375
Ovary	4.16667	5.20833
Pancreas	4.71698	3.77358
Peripheral nervous system	7.57576	6.06061
Placenta	2.5	8.125
Prostate	5.81395	16.2791
Skin	4.44444	4.44444
Small intestine	2.94118	4.90196
Soft tissue	2.27273	4.54545
Spleen	0	9.16667
Stomach	2.02703	5.40541
Testis	7.69231	8.11966
Thymus	2.32558	8.13953
Tongue	4.13793	4.48276
Uterus	6.25	6.25
			Fig. 12ak
Table 55
Tissue	CG less	ATCG balanced
Bladder	5.61798	12.9213
Blood	2.72727	6.36364
Bone	2.83019	5.66038
Bone marrow	6.55738	11.4754
Brain	6.45161	6.45161
Cervix	3.97727	2.84091
Colon	3.22581	8.87097
Eye	3.33333	5.55556
Heart	1.63043	10.3261
Kidney	5.03356	12.4161
Larynx	3.15315	11.2613
Liver	3.7415	10.5442
Lung	5.55556	2.77778
Lymph node	3.59712	9.35252
Mammary gland	4.28571	12.8571
Muscle	1.04167	10.4167
Ovary	4.16667	9.375
Pancreas	4.71698	7.54717
Peripheral nervous system	7.57576	9.09091
Placenta	2.5	7.5
Prostate	5.81395	8.13953
Skin	4.44444	4.44444
Small intestine	2.94118	7.84314
Soft tissue	2.27273	6.06061
Spleen	0	8.33333
Stomach	2.02703	4.72973
Testis	7.69231	13.2479
Thymus	2.32558	6.97674
Tongue	4.13793	7.93103
Uterus	6.25	6.25
			Fig. 12al
Table 56
Tissue	CG less	ATCG less
Bladder	5.61798	0
Blood	2.72727	0
Bone	2.83019	0
Bone marrow	6.55738	0
Brain	6.45161	0
Cervix	3.97727	0.568182
Colon	3.22581	0
Eye	3.33333	0
Heart	1.63043	0
Kidney	5.03356	0
Larynx	3.15315	0
Liver	3.7415	0
Lung	5.55556	0
Lymph node	3.59712	0
Mammary gland	4.28571	0
Muscle	1.04167	0
Ovary	4.16667	0
Pancreas	4.71698	0
Peripheral nervous system	7.57576	0
Placenta	2.5	0
Prostate	5.81395	0
Skin	4.44444	0
Small intestine	2.94118	0
Soft tissue	2.27273	0
Spleen	0	0
Stomach	2.02703	0
Testis	7.69231	0
Thymus	2.32558	0
Tongue	4.13793	0.344828
Uterus	6.25	0
			Fig. 12am
Table 57
Tissue	CG less	ATCG middle
Bladder	5.61798	0.561798
Blood	2.72727	0
Bone	2.83019	0
Bone marrow	6.55738	0.409836
Brain	6.45161	0
Cervix	3.97727	0
Colon	3.22581	0
Eye	3.33333	1.11111
Heart	1.63043	0
Kidney	5.03356	0
Larynx	3.15315	0.45045
Liver	3.7415	0.680272
Lung	5.55556	0
Lymph node	3.59712	0
Mammary gland	4.28571	0
Muscle	1.04167	0.520833
Ovary	4.16667	0
Pancreas	4.71698	0.943396
Peripheral nervous system	7.57576	0
Placenta	2.5	0.625
Prostate	5.81395	0
Skin	4.44444	0
Small intestine	2.94118	0
Soft tissue	2.27273	1.51515
Spleen	0	0
Stomach	2.02703	0
Testis	7.69231	0
Thymus	2.32558	0
Tongue	4.13793	0
Uterus	6.25	0
			Fig. 12an
Table 58
Tissue	ATCG compact	ATCG balanced
Bladder	4.49438	12.9213
Blood	6.66667	6.36364
Bone	5.66038	5.66038
Bone marrow	6.96721	11.4754
Brain	5.64516	6.45161
Cervix	2.84091	2.84091
Colon	8.06452	8.87097
Eye	4.44444	5.55556
Heart	10.8696	10.3261
Kidney	11.4094	12.4161
Larynx	5.40541	11.2613
Liver	12.585	10.5442
Lung	5.55556	2.77778
Lymph node	10.4317	9.35252
Mammary gland	7.14286	12.8571
Muscle	10.9375	10.4167
Ovary	5.20833	9.375
Pancreas	3.77358	7.54717
Peripheral nervous system	6.06061	9.09091
Placenta	8.125	7.5
Prostate	16.2791	8.13953
Skin	4.44444	4.44444
Small intestine	4.90196	7.84314
Soft tissue	4.54545	6.06061
Spleen	9.16667	8.33333
Stomach	5.40541	4.72973
Testis	8.11966	13.2479
Thymus	8.13953	6.97674
Tongue	4.48276	7.93103
Uterus	6.25	6.25
			Fig. 12ao
Table 59
Tissue	ATCG compact	ATCG less
Bladder	4.49438	0
Blood	6.66667	0
Bone	5.66038	0
Bone marrow	6.96721	0
Brain	5.64516	0
Cervix	2.84091	0.568182
Colon	8.06452	0
Eye	4.44444	0
Heart	10.8696	0
Kidney	11.4094	0
Larynx	5.40541	0
Liver	12.585	0
Lung	5.55556	0
Lymph node	10.4317	0
Mammary gland	7.14286	0
Muscle	10.9375	0
Ovary	5.20833	0
Pancreas	3.77358	0
Peripheral nervous system	6.06061	0
Placenta	8.125	0
Prostate	16.2791	0
Skin	4.44444	0
Small intestine	4.90196	0
Soft tissue	4.54545	0
Spleen	9.16667	0
Stomach	5.40541	0
Testis	8.11966	0
Thymus	8.13953	0
Tongue	4.48276	0.344828
Uterus	6.25	0
			Fig. 12ap
Table 60
Tissue	ATCG compact	ATCG middle
Bladder	4.49438	0.561798
Blood	6.66667	0
Bone	5.66038	0
Bone marrow	6.96721	0.409836
Brain	5.64516	0
Cervix	2.84091	0
Colon	8.06452	0
Eye	4.44444	1.11111
Heart	10.8696	0
Kidney	11.4094	0
Larynx	5.40541	0.45045
Liver	12.585	0.680272
Lung	5.55556	0
Lymph node	10.4317	0
Mammary gland	7.14286	0
Muscle	10.9375	0.520833
Ovary	5.20833	0
Pancreas	3.77358	0.943396
Peripheral nervous system	6.06061	0
Placenta	8.125	0.625
Prostate	16.2791	0
Skin	4.44444	0
Small intestine	4.90196	0
Soft tissue	4.54545	1.51515
Spleen	9.16667	0
Stomach	5.40541	0
Testis	8.11966	0
Thymus	8.13953	0
Tongue	4.48276	0
Uterus	6.25	0
			Fig. 12aq
Table 61
Tissue	ATCG balanced	ATCG less
Bladder	12.9213	0
Blood	6.36364	0
Bone	5.66038	0
Bone marrow	11.4754	0
Brain	6.45161	0
Cervix	2.84091	0.568182
Colon	8.87097	0
Eye	5.55556	0
Heart	10.3261	0
Kidney	12.4161	0
Larynx	11.2613	0
Liver	10.5442	0
Lung	2.77778	0
Lymph node	9.35252	0
Mammary gland	12.8571	0
Muscle	10.4167	0
Ovary	9.375	0
Pancreas	7.54717	0
Peripheral nervous system	9.09091	0
Placenta	7.5	0
Prostate	8.13953	0
Skin	4.44444	0
Small intestine	7.84314	0
Soft tissue	6.06061	0
Spleen	8.33333	0
Stomach	4.72973	0
Testis	13.2479	0
Thymus	6.97674	0
Tongue	7.93103	0.344828
Uterus	6.25	0
			Fig. 12ar
Table 62
Tissue	ATCG balanced	ATCG middle
Bladder	12.9213	0.561798
Blood	6.36364	0
Bone	5.66038	0
Bone marrow	11.4754	0.409836
Brain	6.45161	0
Cervix	2.84091	0
Colon	8.87097	0
Eye	5.55556	1.11111
Heart	10.3261	0
Kidney	12.4161	0
Larynx	11.2613	0.45045
Liver	10.5442	0.680272
Lung	2.77778	0
Lymph node	9.35252	0
Mammary gland	12.8571	0
Muscle	10.4167	0.520833
Ovary	9.375	0
Pancreas	7.54717	0.943396
Peripheral nervous system	9.09091	0
Placenta	7.5	0.625
Prostate	8.13953	0
Skin	4.44444	0
Small intestine	7.84314	0
Soft tissue	6.06061	1.51515
Spleen	8.33333	0
Stomach	4.72973	0
Testis	13.2479	0
Thymus	6.97674	0
Tongue	7.93103	0
Uterus	6.25	0
			Fig. 12as
Table 63
Tissue	ATCG less	ATCG middle
Bladder	0	0.561798
Blood	0	0
Bone	0	0
Bone marrow	0	0.409836
Brain	0	0
Cervix	0.568182	0
Colon	0	0
Eye	0	1.11111
Heart	0	0
Kidney	0	0
Larynx	0	0.45045
Liver	0	0.680272
Lung	0	0
Lymph node	0	0
Mammary gland	0	0
Muscle	0	0.520833
Ovary	0	0
Pancreas	0	0.943396
Peripheral nervous system	0	0
Placenta	0	0.625
Prostate	0	0
Skin	0	0
Small intestine	0	0
Soft tissue	0	1.51515
Spleen	0	0
Stomach	0	0
Testis	0	0
Thymus	0	0
Tongue	0.344828	0
Uterus	0	0

## Sheet: Manuscript figures
Figure 7a
Figure 7b
Figure 8a
Figure 8b
Figure 8c
