# Supplementary material for: Eukaryotic genomes may exhibit up to 10 generic classes of gene promoters
Source: BMC Genomics. 2012 Sep 28;13:512. doi: 10.1186/1471-2164-13-512 (PMC3549790; doi:10.1186/1471-2164-13-512)
Supplement: Additional file 6 — Observed and expected frequencies. Analysis involving expected and observed promoter frequencies based on Organism-specific and Tissue-specific data. [file 1471-2164-13-512-S6.xls]

## Sheet: Expected and Observed freq.
	Table 1							Table 2
	No.	Pattern	Homo sapiens promoters		OO%			No.	Pattern	Homo sapiens promoters		EO%
			Organism-specific	Tissue-specific						Organism-specific	Tissue-specific
			(Observed frequency)	(Observed frequency)						(Expected frequency)	(Observed frequency)
	1	AT based	4.5524	5.25026	-0.697867			1	AT based	1.27	5.25026	-3.98026
	2	CG based	48.4786	37.5951	10.8835			2	CG based	13.49	37.5951	-24.1051
	3	AT spike	5.52162	13.03	-7.50837			3	AT spike	1.54	13.03	-11.49
	4	CG spike	15.0376	8.93214	6.10546			4	CG spike	4.19	8.93214	-4.74214
	5	AT less	2.44948	14.3665	-11.917			5	AT less	0.68	14.3665	-13.6865
	6	CG less	1.61537	3.98747	-2.3721			6	CG less	0.45	3.98747	-3.53747
	7	ATCG compact	1.96781	7.1341	-5.16629			7	ATCG compact	0.55	7.1341	-6.5841
	8	ATCG balanced	18.239	8.25204	9.98692			8	ATCG balanced	5.08	8.25204	-3.17204
	9	ATCG less	1.0867	0.0304336	1.05627			9	ATCG less	0.3	0.0304336	0.269566
	10	ATCG middle	1.05146	0.227262	0.824195			10	ATCG middle	0.29	0.227262	0.0627384
	Total		100	98.8052
								8512
	Legend
	Table 1	Observed frequencies. Differences between observed frequencies in Organism-specific and Tissue-specific data.
	Table 2	Expected and observed frequencies. Differences between expected and observed frequencies of Organism-specific and Tissue-specific data.
	Abbreviations
	OO%	Observed frequencies in Organism-specific and Tissue-specific data.
	EO%	Differences between Expected and Observed frequencies
